# Supplementary material for: Associations between meteorological factors and COVID-19: a global scoping review
Source: Front Public Health. 2024 Jul 18;12:1183706. doi: 10.3389/fpubh.2024.1183706 (PMC11291467; doi:10.3389/fpubh.2024.1183706)
Supplement: Supplementary file 2 [file Table_1.xlsx]

## Sheet: Overview
Data extraction outcomes
Supplementary material (3) to: "Associations between meteorological factors and COVID-19: a global scoping review
Jesse Limaheluw, Sophia Dollmann, Sofia Folpmers, Lola Betrán Beut, Afroditi Lazarakou, Lucie C. Vermeulen, Ana Maria de Roda Husman
							Associations (as extracted)
Title	Year	Authors	DOI	Study type	Country	COVID-19 outcome	Temperature	Humidity	Wind	Solar radiation	Precipitation	Air pressure
Role of Environmental Temperature on the Attack rate and Case fatality rate of Coronavirus Disease 2019 (COVID-19) Pandemic	2020	M. M. Hassan; M. E. El Zowalaty; S. A. Khan; A. Islam; M. R. K. Nayem; J. D. Järhult	10.1080/20008686.2020.1792620	Observational	World	attack rate;case fatality rate	attack rate neg; cfr ns	-	-	-	-	-
Statistical analysis of the impact of environmental temperature on the exponential growth rate of cases infected by COVID-19	2020	G. Livadiotis	10.1371/journal.pone.0233875	Observational	United States, Italy	cases	United States T neg; United States 1/T neg; United States Tb neg; US 1/Tb neg; Italy T neg; Italy 1/T neg; Italy Tb neg; ITaly 1/Tb neg; overall T neg; overall 1/T neg	-	-	-	-	-
Statistical Explorations and Univariate Timeseries Analysis on COVID-19 Datasets to Understand the Trend of Disease Spreading and Death	2020	A. Chatterjee; M. W. Gerdes; S. G. Martinez	10.3390/s20113089	Observational	World	cases;deaths	Cases jan temp jan ns; cases jan temp feb ns; cases jan temp mar ns; Cases feb temp jan ns; cases feb temp feb ns; cases feb temp mar ns; Cases mar temp jan ns; cases mar temp feb ns; cases mar temp mar ns; Deaths jan temp jan ns; deaths jan temp feb ns; deaths jan temp mar ns; Deaths feb temp jan ns; deaths feb temp feb ns; deaths feb temp mar ns; Deaths mar temp jan ns; deaths mar temp feb ns; …	-	-	Cases jan rad jan ns; cases jan rad feb ns; cases jan rad mar ns; Cases feb rad jan ns; cases feb rad feb ns; cases feb rad mar ns; Cases mar rad jan ns; cases mar rad feb ns; cases mar rad mar ns; Deaths jan rad jan ns; deaths jan rad feb ns; deaths jan rad mar ns; Deaths feb rad jan ns; deaths feb rad feb ns; deaths feb rad mar ns; Deaths mar rad jan ns; deaths mar rad feb ns; deaths mar rad ma…	Cases jan prec jan ns; cases jan prec feb ns; cases jan prec mar ns; Cases feb prec jan ns; cases feb prec feb ns; cases feb prec mar ns; Cases mar prec jan ns; cases mar prec feb ns; cases mar prec mar ns; Deaths jan prec jan ns; deaths jan prec feb ns; deaths jan prec mar ns; Deaths feb prec jan ns; deaths feb prec feb ns; deaths feb prec mar ns; Deaths mar prec jan ns; deaths mar prec feb ns; …	-
Study of COVID-19 pandemic in London (UK) from urban context	2020	A. Ghosh; S. Nundy; S. Ghosh; T. K. Mallick	10.1016/j.cities.2020.102928	Observational	United Kingdom	cases	London UK cases tmax pos; London UK cases tmin neg; London UK cases tmax neg; London UK cases tmin neg; London UK deaths tmax pos; London UK deaths tmax neg; London UK deaths tmin neg; London UK deaths tmin neg; London UK cases tmax pos; London UK cases tmin neg; London UK cases tmax neg; London UK cases tmin neg; London UK deaths tmax pos; London UK deaths tmax neg; London UK deaths tmin neg; Lo…	London UK cases hum neg; London UK cases hum neg; London UK deaths hum neg; London UK deaths hum neg; London UK cases hum neg; London UK cases hum neg; London UK deaths hum neg; London UK deaths hum neg; London UK cases hum neg; London UK cases hum neg; London UK deaths hum neg; London UK deaths hum neg	London UK cases wind neg; London UK cases wind neg; London UK deaths wind neg; London UK deaths wind neg; London UK cases wind neg; London UK cases wind neg; London UK deaths wind neg; London UK deaths wind neg; London UK cases wind neg; London UK cases wind neg; London UK deaths wind neg; London UK deaths wind neg	-	-	-
Temperature and precipitation associate with Covid-19 new daily cases: A correlation study between weather and Covid-19 pandemic in Oslo, Norway	2020	M. M. Menebo	10.1016/j.scitotenv.2020.139659	Observational	Norway	cases	Oslo tavg ns; Oslo tmin ns; Oslo tmax pos; Oslo tnorm pos	-	Oslo ns	-	Oslo neg	-
Warmer weather unlikely to reduce the COVID-19 transmission: An ecological study in 202 locations in 8 countries	2021	J. Pan; Y. Yao; Z. Liu; X. Meng; J. S. Ji; Y. Qiu; W. Wang; L. Zhang; H. Kan	10.1016/j.scitotenv.2020.142272	Observational	Australia, Canada, United States, China, Germany, Italy, Japan, United Kingdom	cases;reproduction number	Germany -0.092 ns; Italy 0.021 ns; United States -0.05 ns; Italy ns; United States ns; Australia ns; Canada ns; China ns	United States ns; Italy ns; Germany ns; Australia ns; Canada ns; China ns	United States ns; Italy ns; Germany ns; Australia ns; Canada ns; China ns	United Kingdom ns; United States ns; China ns	-	-
Higher Solar Irradiance Is Associated With a Lower Incidence of Coronavirus Disease 2019	2020	M. Guasp; C. Laredo; X. Urra	10.1093/cid/ciaa575	Observational	World	cases	-	-	cases wavg neg; wmax neg; cases wgust neg; cfr wavg neg; wmax neg; cfr wgust neg	Cases rad1 neg; cases rad2 neg; cases rad3 neg; Cfr rad1 neg; cfr rad2 neg; cfr rad3 neg	cases prec neg; cfr prec neg	cases pressure neg; cfr pressure neg
How mobility habits influenced the spread of the COVID-19 pandemic: Results from the Italian case study	2020	A. Cartenì; L. Di Francesco; M. Martino	10.1016/j.scitotenv.2020.140489	Observational	Italy	cases	−6.557 Italy	-	-	-	-	-
Identifying novel factors associated with COVID-19 transmission and fatality using the machine learning approach	2020	M. Li; Z. Zhang; W. Cao; Y. Liu; B. Du; C. Chen; Q. Liu; M. N. Uddin; S. Jiang; Y. Zhang; X. Wang	10.1016/j.scitotenv.2020.142810	Observational	World, United States	cases;deaths;case fatality rate	World temp >12c cases neg; World temp >12c deaths neg; World temp >12c cfr ns; World temp <5c deaths ns; World temp <5 cfr ns; World temp <5 cases ns	World cases neg; World cfr neg; United States cases neg; United States deaths neg; United States cfr neg	-	-	-	-
Impact of climate and public health interventions on the COVID-19 pandemic: a prospective cohort study	2020	P. Jüni; M. Rothenbühler; P. Bobos; K. E. Thorpe; B. R. da Costa; D. N. Fisman; A. S. Slutsky; D. Gesink	10.1503/cmaj.200920	Observational	World	epidemic growth	ns	rh neg; ah neg	-	-	-	-
Impact of meteorological factors on COVID-19 pandemic: Evidence from top 20 countries with confirmed cases	2020	S. A. Sarkodie; P. A. Owusu	10.1016/j.envres.2020.110101	Observational	World (United States , Spain, Italy, France, United Kingdom, Germany, Turkey, Russia, Iran, China, Brazil, Canada, Belgium, Netherlands, India, Switzerland, Peru, Portugal, Ecuador, Saudi Arabia)	cases;deaths	Tdew cases pos; tdew deaths po; tavg cases neg; tavg deaths neg; tmax cases neg; tmax deaths neg; tmin cases pos; tmin deaths pos	Hum cases neg; hum deaths neg	Wind cases pos; wind deaths pos		Prec cases pos; prec deaths pos	P cases pos; p deaths pos
Mediation by human mobility of the association between temperature and COVID-19 transmission rate	2020	W. Shao; J. Xie; Y. Zhu	10.1016/j.envres.2020.110608	Observational	Europe, Austria, Belgium, Bulgaria, Denmark, Ireland, Estonaia, Finland, France, Germany, Greece, Croatia, Hungary, Italy, Latvia, Lithuania, Slovakia, Netherlands, Norway, Poland, Portugal, Romania, Sloventia, Spain, Sweden, Switserland, United Kingdom	reproduction number	lag13 neg; lag17 neg; lag114 neg	-	-	-	-	-
Meteorological factors, governmental responses and COVID-19: Evidence from four European countries	2020	S. Fu; B. Wang; J. Zhou; X. Xu; J. Liu; Y. Ma; L. Li; X. He; S. Li; J. Niu; B. Luo; K. Zhang	10.1016/j.envres.2020.110596	Observational	Germany, Italy, Spain, United Kingdom	7-day COVID-19 case doubling time (Td)	Temp Germany 10 neg; Temp Italy 10 neg; Temp Spain 10 neg; Temp United Kingdom 10 neg; overall 10 neg; Temp Germany 25 neg; Temp Italy 25 neg; Temp Spain 25 neg; Temp United Kingdom 25 neg; overall 25 neg; Temp Germany 75 ns; Temp Italy 75 neg; Temp Spain 75 pos; Temp United Kingdom 75 pos; overall 75 ns; Temp Germany 90 neg; Temp Italy 90 neg; Temp Spain 90 pos; Temp United Kingdom 90 pos; overa…	Germany 10 neg; Italy 10 neg; Spain 10 neg; United Kingdom 10 neg; overall 10 neg; Germany 25 neg; Italy 25 neg; Spain 25 neg; United Kingdom 25 neg; overall 25 neg; Germany 75 neg; Italy 75 neg; Spain 75 ns; United Kingdom 75 ns; overall 75 ns; Germany 90 neg; Italy 90 neg; Spain 90 pos; United Kingdom 90 neg; overall 90 neg; Germany pear pos; Italy pear pos; Spain pear pos; United Kingdom pear …	-	-	-	-
Multiple drivers of the COVID-19 spread: The roles of climate, international mobility, and region-specific conditions	2020	Y. Kubota; T. Shiono; B. Kusumoto; J. Fujinuma	10.1371/journal.pone.0239385	Observational	World	cases	neg after februari 2020	-	-	-	-	-
Socioeconomic restrictions slowdown COVID-19 far more effectively than favorable weather-evidence from the satellite	2020	X. Shen; C. Cai; H. Li	10.1016/j.scitotenv.2020.141401	Observational	World	reproduction number	neg; and pos paper does not explain differences	-	-	both pos; and neg, paper does not explain differenes	-	-
Spatial inequalities of COVID-19 mortality rate in relation to socioeconomic and environmental factors across England	2020	Y. Sun; X. Hu; J. Xie	10.1016/j.scitotenv.2020.143595	Observational	United Kingdom	deaths	England ns	England neg	-	-	-	-
A spatio-temporal analysis for exploring the effect of temperature on COVID-19 early evolution in Spain	2020	Á. Briz-Redón; Á. Serrano-Aroca	10.1016/j.scitotenv.2020.138811	Observational	Spain	cases	Tavg lag7 ns; tavg lag14 ns; tmin lag7 ns; tmin lag14 ns; tmax lag7 ns; tmax lag14 ns	-	-	-	-	-
A Spatio-Temporal Analysis of the Environmental Correlates of COVID-19 Incidence in Spain	2020	A. Paez; F. A. Lopez; T. Menezes; R. Cavalcanti; M. Pitta	10.1111/gean.12241	Observational	Spain	cases	Spain lag8 neg; Spain lag11 neg; Spain lag11w neg	Spain lag8 pos; Spain lag11 ns; Spain lag11w ns	-	Spain lag8 pos; Spain lag11 pos; Spain lag11w pos	-	-
Temperature Decreases Spread Parameters of the New Covid-19 Case Dynamics	2020	J. Demongeot; Y. Flet-Berliac; H. Seligmann	10.3390/biology9050094	Observational	Spain, France, Iran, United States, Italy, Germany, Netherlands, Czech Republic, Austria, Norway, Sweden, Switserland, Canada, United Kingdom, Belgium, South Korea, Japan, Australia, Bahrain, Malaysia, Singapore, World	cases;reproduction number	Regression slopes: Austria 0.2825; Belgium 0.1963; Czech Republic 0.257; France 0.2898; Germany 0.2624; Italy 0.2475; Netherlands 0.2485; Norway 0.1664; Spain 0.335; Sweden 0.2572; UK 0.2223; Overall neg; Australia neg; Bahrain neg; Canada neg; Iran neg; Japan neg; Malaysia; South Korea neg; Singapore neg; Switzerland neg; United Stated neg	-	-	-	-	-
Temperature dependence of COVID-19 transmission	2020	A. Notari	10.1016/j.scitotenv.2020.144390	Observational	World	cases;reproduction number	Intermediate ds neg; extended ds neg	-	-	-	-	-
Analysis on novel coronavirus (COVID-19) using machine learning methods	2020	M. Yadav; M. Perumal; M. Srinivas	10.1016/j.chaos.2020.110050	Observational	Italy, United States	cases	Italy, Milan neg -0,12; United States, NYC, neg	the association is -0.17 (neg) Milan, Italy; 0.35 (pos) new york	Milan neg; New York pos	-	-	-
Association between climate variables and global transmission oF SARS-CoV-2	2020	M. F. F. Sobral; G. B. Duarte; A. I. G. da Penha Sobral; M. L. M. Marinho; A. de Souza Melo	10.1016/j.scitotenv.2020.138997	Observational	World	cases;deaths	Estimate 1 cases tavg neg; estimate 2 cases tavg neg; estimate 3 cases tavg neg; estimate 1 deaths pos; estimate 2 deaths ns; estimate 3 deaths ns; estimate 2 tmax cases pos; estimate 3 tmax cases pos; estimate 2 tmax deaths ns; estimate 3 tmax deaths ns; estimate 2 tmin cases ns; estimate 3 tmin cases ns; estimate 2 tmin deaths ns; estimate 2 tmin deaths ns	-	-	-	Cases pos; cases pos; deaths ns; deaths ns	-
Can climatic factors explain the differences in COVID-19 incidence and severity across the Spanish regions?: An ecological study	2020	P. M. Cacho; J. L. Hernández; M. López-Hoyos; V. M. Martínez-Taboada	10.1186/s12940-020-00660-4	Observational	Spain	cases;deaths;hospitalizations	Spain feb neg; Spain march neg	Spain ns	-	Spain feb neg; Spain mar neg	-	-
Covid-19 and vit-d: Disease mortality negatively correlates with sunlight exposure	2020	É. Lansiaux; P. P. Pébaÿ; J. L. Picard; J. Forget	10.1016/j.sste.2020.100362	Observational	France	deaths	-	-	-	France neg	-	-
COVID-19: relationship between atmospheric temperature and daily new cases growth rate	2020	A. Rouen; J. Adda; O. Roy; E. Rogers; P. Lévy	10.1017/s0950268820001831	Observational	Italy, United Kindom, France, Sweden, Iran, United States, South Korea, Australia	cases	Seoul neg; London United Kingdom neg; Lombardy neg; Ile-de-France neg; Grad est Region neg; Stockholm neg; Tehran neg; NYC neg; New South Wales neg	-	-	-	-	-
Discovering Correlations between the COVID-19 Epidemic Spread and Climate	2020	S. Lin; Y. Fu; X. Jia; S. Ding; Y. Wu; Z. Huang	10.3390/ijerph17217958	Observational	Brazil, India, Peru, Mexico, South Africa, United States	cases	Brazil Tmax−0.81; Brazil Tmin−0.84; India Tmax 0.71; India Tmin 0.76; Peru Tmax−0.69; Peru Tmin−0.72; Mexico Tmax 0.75l; Mexico Tmin 0.73; South Africa Tmax −0.41; South Africa Tmin−0.37; United States Tmax 0.11; United States Tmin 0.11	Brazil -0.85; India 0; Peru -0.21; Mexico -0.81; South Africa -0.80; US -0.46	Brazil pos; India ns; Peru pos; Mexico neg; South Africa ns; United States pos	-	Brazil pos; India neg; Peru neg; Mexico neg; South Africa neg; United States ns	-
Does solar ultraviolet radiation play a role in COVID-19 infection and deaths? An environmental ecological study in Italy	2021	G. Isaia; H. Diémoz; F. Maluta; I. Fountoulakis; D. Ceccon; A. di Sarra; S. Facta; F. Fedele; G. Lorenzetto; A. M. Siani	10.1016/j.scitotenv.2020.143757	Observational	Italy	positive tests	Affected cases: neg (Regression coefficient -0.14) (SE 0.03) (P-value 7.0 × 10−4) (% of variation explained 48.1) (Effect size (%) -3.4) (95%CI −5.1 1.7); Deaths percentage: (Regression coefficient −0.15) (SE 0.05) (P-value 6.8 × 10−3) (% of variation explained 34.2) (Effect size (%) -3.6) (95%CI −6.0 −1.1); Affected cases per swabs: neg (Regression coefficient −0.05) (SE 0.03) (P-value 8.9 × 10−…	Cases ns; deaths ns; swabs ns	-	Cases neg; deaths neg; swabs neg	-	-
Effect of heat and humidity on the incidence and mortality due to COVID-19 pandemic in European countries	2020	S. A. Meo; A. A. Abukhalaf; A. A. Alomar; O. Y. Sumaya; W. Sami; K. M. Shafi; A. S. Meo; A. M. Usmani; J. Akram	10.26355/eurrev_202009_22874	Observational	Russia, United Kingdom, Spain, Italy, Germany, Turkey, France, Belgium, Netherlands, Belarus	cases;deaths	Overall: temperature and number of cases pos (r=0.062 p=0.013); overall temperature and deaths pos r=0.118 p<0.001); temperature and cumulative cases was pos (r=0.576 p<0.001); overall and temperature and cumulative deaths pos (r=0.573 p<0.001); Belarus pos (β = 23.94 p<0.001 cases; Belarus pos β = 0.24 p<0.001 deaths); Russian Federation pos (β = 300.02 p<0.001 cases; Russian Federation pos (β =…	Overall: humidity and number of cases neg (r=-0.127 p<0.001) humidity and deaths (r=-0.125 p<0.001) humidity and cumulative cases (r=-0.188 p<0.001) humidity cumulative deaths (r=-0.229 p<0.001); Belgium cases neg (β = -11.97 p<0.001); Belgium deaths neg (β = -2.06 p<0.001); France cases neg (β = -39.39 p<0.001); France deaths neg (β = -7.30 p<0.001); Germany cases neg (β = -33.18 p<0.001); Germa…	-	-	-	-
Effects of climatological parameters on the outbreak spread of COVID-19 in highly affected regions of Spain	2020	K. Shahzad; U. Shahzad; N. Iqbal; F. Shahzad; Z. Fareed	10.1007/s11356-020-10551-3	Observational	Spain	cases	Spain s neg; Spain p neg	-	-	-	-	-
The effects of regional climatic condition on the spread of COVID-19 at global scale	2020	M. M. Iqbal; I. Abid; S. Hussain; N. Shahzad; M. S. Waqas; M. J. Iqbal	10.1016/j.scitotenv.2020.140101	Observational	World	cases;deaths	COVID-19 cases and average high temp: 0.4016; COVID-19 cases and low temp 0.4668; COVID-19 deaths and average high temp 0.1987 COVID-19 deaths; and low temp 0.3008	-	-	cases pos; deaths pos	-	-
A global analysis on the effect of temperature, socio-economic and environmental factors on the spread and mortality rate of the COVID-19 pandemic	2020	M. Rahman; M. Islam; M. H. Shimanto; J. Ferdous; A. A. N. S. Rahman; P. S. Sagor; T. Chowdhury	10.1007/s10668-020-01028-x	Observational	World	deaths;positive tests	Global tmax I/T ns; global tmax deaths ns; global tmin I/T ns; global tmin deaths ns; global tavg I/T ns; global tavg deaths ns; global tdiff I/T ns; global tdiff deaths ns; HICs tmax I/T ns; HICs tmax deaths neg; HICs tmin I/T ns; HICs tmin deaths neg; HICs tavg I/T ns; HICs tavg deaths neg; HICs tdiff I/T ns; HICs tdiff deaths ns; LICs tmax I/T ns; LICs tmax deaths ns; LICs tmin I/T ns; LICs tm…	-	-	-	-	-
A global-scale ecological niche model to predict SARS-CoV-2 coronavirus infection rate	2020	G. Coro	10.1016/j.ecolmodel.2020.109187	Observational	World	infection rate	high infection rate and air temperature around 11.8 (8.0 16.0) ∘C (moderate-low)	-	-	-	var	-
ICU admissions and in-hospital deaths linked to COVID-19 in the Paris region are correlated with previously observed ambient temperature	2020	M. Mejdoubi; X. Kyndt; M. Djennaoui	10.1371/journal.pone.0242268	Observational	France	deaths;hospitalizations	Paris France ICU 19 day lag tmin neg; Paris France ICU 19 day lag tavg neg; Paris France ICU 19 day lag tmax correlation neg; Paris France ICU date of admission: tmin correlation neg; Paris France ICU date of admission tavg correlation neg; Paris France ICU date of admission tmax correlation neg	-	-	Paris France ICU 19 day lag ns; Paris France ICU date of admission ns	Paris France ICU date of admission	-
Influence of population density, temperature, and absolute humidity on spread and decay durations of COVID-19: A comparative study of scenarios in China, England, Germany, and Japan	2021	Y. Diao; S. Kodera; D. Anzai; J. Gomez-Tames; E. A. Rashed; A. Hirata	10.1016/j.onehlt.2020.100203	Observational	China, United Kingdom, Germany, Japan, China	Spread duration and decay duration ( the number of days required for spreading from 10 to 90% and those for decaying from 90% to 10% of the peak of the confirmed positives (7-day average))	Overall tmin ds ns; overall tmax ds ns; overall tavg ds ns; overall tmin dd ns; overall tmax dd neg; overall tavg dd ns; China tmin ds ns; china tmax ds ns; china tavg ds ns; china tmin dd ns; china tmax dd neg; china tavg dd ns; England UK tmin ds neg; England UK tmax ds ns; England UK tavg ds ns; England UK tmin dd ns; England UK tmax dd ns; England UK tavg dd ns; Germany tmin ds neg; germany t…	Overall ds neg; overall dd neg; China ds neg; China dd neg; England UK ds ns; England UK dd neg; Germany ds ns; Germany dd neg; Japan ds neg; Japan dd ns	-	-	-	-
Inverse correlation between average monthly high temperatures and COVID-19-related death rates in different geographical areas	2020	F. Benedetti; M. Pachetti; B. Marini; R. Ippodrino; R. C. Gallo; M. Ciccozzi; D. Zella	10.1186/s12967-020-02418-5	Observational	United Kingdom, Belgium, Italy, Malta, United States	deaths	Tavghigh march ns; tavghigh April neg; latitude march ns; latitude April var	-	-	-	-	-
Investigation of the Importance of Climatic Factors in COVID-19 Worldwide Intensity	2020	P. Tzampoglou; D. Loukidis	10.3390/ijerph17217730	Observational	World	cases;deaths	World hdi>0.7 cases neg; World hdi>0.7 deaths neg; World median age >35 cases neg; World median age >35 deaths neg	World hdi>0.7 cases ns; World hdi>0.7 deaths neg; World median age >35 cases ns; World median age >35 deaths ns	-	World hdi>0.7 cases ns; World hdi>0.7 deaths neg; World median age >35 cases ns; World median age >35 deaths ns	World hdi>0.7 cases ns; World hdi>0.7 deaths ns; World median age >35 cases ns; World median age >35 deaths ns	-
Non-linear correlation between daily new cases of COVID-19 and meteorological factors in 127 countries	2020	J. Yuan; Y. Wu; W. Jing; J. Liu; M. Du; Y. Wang; M. Liu	10.1016/j.envres.2020.110521	Observational	World	cases	Sd lag1 T<20 n; Sd lag3 T<20 n; Sd lag7 T<20 n; Sd lag14 T<20 ns; Sd lag1 T>20 p; Sd lag3 T>20 p; Sd lag7 T>20 p; Sd lag14 T>20 p; C lag1 T<20 n; C lag3 T<20 n; C lag7 T<20 n; C lag14 T<20 n; C lag1 T>20 p; C lag3 T>20 p; C lag7 T>20 p; C lag14 T>20 p	Sd lag1 rh<70 neg; sd lag3 rh<70 neg; sd lag7 rh<70 neg; sd lag14 rh<70 neg; Sd lag1 rh>70 ns; sd lag3 rh>70 ns; sd lag7 rh>70 ns; sd lag14 rh>70 ns; Cl lag1 rh<70 neg; Cl lag3 rh<70 neg; Cl lag7 rh<70 neg; Cl lag14 rh<70 neg; Cl lag1 rh>70 ns; Cl lag3 rh>70 neg; Cl lag7 rh>70 neg; Cl lag14 rh>70 neg	Sd lag1 ws<7 neg; sd lag3 ws<7 neg; sd lag7 ws<7 neg; sd lag14 ws<7 neg; Sd lag1 ws>7 ns; sd lag3 ws>7 ns; sd lag7 ws>7 ns; sd lag14 ws>7 ns; Cl lag1 ws<7 neg; Cl lag3 ws<7 neg; Cl lag7 ws<7 neg; Cl lag14 ws<7 neg; Cl lag1 ws>7 ns; Cl lag3 ws>7 ns; Cl lag7 ws>7 ns; Cl lag14 ws>7 ns	-	-	-
Predicting the local COVID-19 outbreak around the world with meteorological conditions: a model-based qualitative study	2020	B. Chen; H. Liang; X. Yuan; Y. Hu; M. Xu; Y. Zhao; B. Zhang; F. Tian; X. Zhu	10.1136/bmjopen-2020-041397	Observational	China	cases	Wuhan pos	Wuhan neg	Wuhan neg	-	-	-
Assessing the relationship between ground levels of ozone (O(3)) and nitrogen dioxide (NO(2)) with coronavirus (COVID-19) in Milan, Italy	2020	M. A. Zoran; R. S. Savastru; D. M. Savastru; M. N. Tautan	10.1016/j.scitotenv.2020.140005	Observational	Italy	cases;deaths	Milan Italy tcases pos; Milan Italy deaths pos; Milan Italy ncases ns	Milan Italy cases neg; Milan Italy ncases neg; Milan Italy deaths neg	Milan Italy total cases ns; Milan Italy total deaths ns; Milan Italy daily new cases ns	-	Milan Italy total cases ns; Milan Italytotal deaths ns; Milan Italy daily new cases ns	-
Assessing the relationship between surface levels of PM2.5 and PM10 particulate matter impact on COVID-19 in Milan, Italy	2020	M. A. Zoran; R. S. Savastru; D. M. Savastru; M. N. Tautan	10.1016/j.scitotenv.2020.139825	Observational	Italy	cases;deaths	Milan Italy Total Deaths R2=0.73 pos; Milan Italy Daily New cases R2= 0.24 pos; Milan Italy Total cases R2=0.67 pos	Milan Italy Total Deaths -0.53 neg; Milan Italy Daily New cases R2= -0.32 neg; Milan Italy Total cases R2=-0.47 neg	Milan Italy neg correlation with total cases; Milan Italy neg correlation with daily new cases; Milan Italy pos correlation with total deaths	-	-	-
Containment measures limit environmental effects on COVID-19 early outbreak dynamics	2020	G. F. Ficetola; D. Rubolini	10.1016/j.scitotenv.2020.144432	Observational	World	growth rate	Temperature explained 20% of the variance in COVID-19 growth rates, growth rates peaked in regions with mean temperature of ca. 5 °C; decreased in both warmer and colder climates; ns april; ns may	-	-	-	-	-
DatAC: A visual analytics platform to explore climate and air quality indicators associated with the COVID-19 pandemic in Spain	2021	J. Martorell-Marugán; J. A. Villatoro-García; A. García-Moreno; R. López-Domínguez; F. Requena; J. J. Merelo; M. Lacasaña; J. de Dios Luna; J. J. Díaz-Mochón; J. A. Lorente; P. Carmona-Sáez	10.1016/j.scitotenv.2020.141424	Observational	Spain	cases	Andalucía neg; Aragón neg; Canarias ns; Cantabria neg; Castilla-La-Mancha ns; Castilla y León ns; Cataluña neg; Ciudad de Ceuta ns; Ciudad de Melilla ns; Madrid ns; Foral de Navarra ns; Valencia Spain ns; Extremadura ns; Galicia neg; Illes Balears neg; La Rioja neg; País Vasco ns; Principado de Asturias ns; Murcia ns	-	Andalucía neg; Aragón neg; Canarias ns; Cantabria ns; Castilla-La-Mancha neg; Castilla y León ns; Cataluña neg; Ciudad de Ceuta pos; Ciudad de Melilla pos; Madrid neg; Foral de Navarra ns; Valencia Spain neg; Extremadura neg; Galicia ns; Illes Balears ns; La Rioja pos; País Vasco ns; Principado de Asturias neg; Murcia ns	Andalucía neg; Aragón neg; Canarias neg; Cantabria ns; Castilla-La-Mancha ns; Castilla y León neg; Cataluña neg; Ciudad de Ceuta ns; Ciudad de Melilla ns; Madrid ns; Foral de Navarra ns; Valencia Spain ns; Extremadura neg; Galicia ns; Illes Balears neg; La Rioja ns; País Vasco ns; Principado de Asturias ns; Murcia ns	Andalucía neg; Aragón neg; Canarias neg; Cantabria ns; Castilla-La-Mancha neg; Castilla y León ns; Cataluña neg; Ciudad de Ceuta pos; Ciudad de Melilla pos; Madrid neg; Foral de Navarra ns; Valencia Spain neg; Extremadura neg; Galicia ns; Illes Balears ns; La Rioja pos; País Vasco ns; Principado de Asturias neg; Murcia ns	-
The determinants of COVID-19 case fatality rate (CFR) in the Italian regions and provinces: An analysis of environmental, demographic, and healthcare factors	2021	G. Perone	10.1016/j.scitotenv.2020.142523	Observational	Italy	case fatality rate	Italy Regional: Each 1 unit increase in DTR was pos associated on average with a change of 2.22%; Italy Provincial: The change in 1 degree Celsius of temperature and DTR was correlated with an average change of −0.53% and −2.44% in the CFR, respectively. I think these values are averages over all models (significant values?).	Italy dtr neg; Italy prevalnce pos	-	-	-	-
Factors determining the diffusion of COVID-19 and suggested strategy to prevent future accelerated viral infectivity similar to COVID	2020	M. Coccia	10.1016/j.scitotenv.2020.138474	Observational	Italy	cases	Italy march ns; Italy april ns	Italy March ns; Italy apr ns	Italy march neg; Italy april neg	-	-	-
How do low wind speeds and high levels of air pollution support the spread of COVID-19?	2020	M. Coccia	10.1016/j.apr.2020.10.002	Observational	Italy	cases	-	-	Italy neg	-	-	-
Impact of meteorological conditions and air pollution on COVID-19 pandemic transmission in Italy	2020	S. Lolli; Y. C. Chen; S. H. Wang; G. Vivone	10.1038/s41598-020-73197-8	Observational	Italy	COVID-19 pandemic transmission outbreak variable, the number of the ICU daily patients (critical conditions)	Trento neg; Milan Italy Tmax neg; Milan ItalyTavg neg; Milan Italy Tmin neg; Florence Italy tmax neg; Florence Italy tavg neg; Florence Italy tmin neg; Trento tmax neg; Trento tavg neg; Trento tmin neg	Milan Italy rh ns; Florence Italy rh ns; Trento rh neg; Milan Italy ah neg; Florence Italy ah neg; Trento ah neg	Milan Italy ns; Trento ns; Florence Italy ns	-	-	Milan Italy Pmax neg; Milan Italy Pmin neg; Milan Italy Pavg neg; Florence Italy Pmax neg; Florence Italy Pmin neg; Florence Italy Pavg neg; Trento Italy Pmax ns; Trento Italy Pmin ns; Trento Italy Pavg ns
Lessons learned and questions raised during and post-COVID-19 anthropopause period in relation to the environment and climate	2020	C. S. Zerefos; S. Solomos; J. Kapsomenakis; A. Poupkou; L. Dimitriadou; I. D. Polychroni; P. Kalabokas; C. M. Philandras; D. Thanos	10.1007/s10668-020-01075-4	Observational	Europe	cases	Portugal mar ns; Portugal apr ns; Portugal may ns; Portugal jun ns; Spain mar neg; Spain apr neg; Spain may ns; Spain jun ns; Italy mar neg; Italy apr neg; Italy may ns; Italy jun ns; United Kingdom mar ns; United Kingdom apr ns; United Kingdom may ns; United Kingdom jun ns; France mar neg; France apr neg; France may ns; France jun ns; Belgium mar neg; Belgium apr ns; Belgium may ns; Belgium jun …	Portugal mar ns; Portugal apr ns; Portugal may ns; Portugal jun ns; Spain mar ns; Spain apr neg; Spain may ns; Spain jun ns; Italy mar neg; Italy apr neg; Italy may ns; Italy jun ns; United Kingdom mar neg; United Kingdom apr ns; United Kingdom may ns; United Kingdom jun ns; France mar neg; France apr neg; France may ns; France jun ns; Belgium mar neg; Belgium apr ns; Belgium may ns; Belgium jun …	-	-	-	-
Spatial–temporal variations in atmospheric factors contribute to SARS-CoV-2 outbreak	2020	R. Fronza; M. Lusic; M. Schmidt; B. Lucic	10.3390/v12060588	Observational	Italy	cases	Italy ns	Italy ns	Italt ns	-	-	Italy ns
Did anomalous atmospheric circulation favor the spread of COVID-19 in Europe?	2020	A. Sanchez-Lorenzo; J. Vaquero-Martínez; J. Calbó; M. Wild; A. Santurtún; J. A. Lopez-Bustins; J. M. Vaquero; D. Folini; M. Antón	10.1016/j.envres.2020.110626	Observational	Spain	cases	Spain cases neg; Spain deaths neg	Spain cases neg; Spain deaths neg	-	-	-	-
Estimated Inactivation of Coronaviruses by Solar Radiation With Special Reference to COVID-19	2020	J. L. Sagripanti; C. D. Lytle	10.1111/php.13293	Experimental	-	Twofold: 1) Predicted SARS-CoV-2 UV-sensitivity at 254 nm. 2) Predicted SARS-CoV-2 inactivation from solar UV radiation in cities around the world.	-	-	-	-	-	-
Global evidence for ultraviolet radiation decreasing COVID-19 growth rates	2021	T. Carleton; J. Cornetet; P. Huybers; K. C. Meng; J. Proctor	10.1073/pnas.2012370118	Observational	World	cases	-	-	-	-	-	-
Association between weather data and COVID-19 pandemic predicting mortality rate: Machine learning approaches	2020	Z. Malki; E. S. Atlam; A. E. Hassanien; G. Dagnew; M. A. Elhosseini; I. Gad	10.1016/j.chaos.2020.110137	Observational	Italy	cases;growth rate	Italy p1 neg; Italy p2 pos	Italy p1 neg; Italy p2 pos	-	-	-	-
Association of Country-wide Coronavirus Mortality with Demographics, Testing, Lockdowns, and Public Wearing of Masks	2020	C. T. Leffler; E. Ing; J. D. Lykins; M. C. Hogan; C. A. McKeown; A. Grzybowski	10.4269/ajtmh.20-1015	Observational	World	deaths	univariate neg	-	-	-	-	-
Climate and COVID-19 pandemic: effect of heat and humidity on the incidence and mortality in world's top ten hottest and top ten coldest countries	2020	S. A. Meo; A. A. Abukhalaf; A. A. Alomar; I. Z. Al-Beeshi; A. Alhowikan; K. M. Shafi; A. S. Meo; A. M. Usmani; J. Akram	10.26355/eurrev_202008_22513	Observational	Hot countries (Iran; Algeria; Pakistan; India; Mexico; Kuwait; UAE; Saudi Arabia; Oman; Ghana), cold countries (Finland; Canada; Norway; Belarus; Russia; Estonia; Sweden; Sweden; Kazachstan; United States; Austria)	cases;deaths	hot countries daily cases neg; hot countries cumulative cases neg; hot countries daily deaths neg; hot countries cumulative deaths neg; cold countries daily cases pos; cold countries cumulative cases pos; cold countries daily deaths pos; cold countries cumulative deaths pos	hot countries daily cases neg; hot countries cumulative cases neg; hot countries daily deaths neg; hot countries cumulative deaths neg; cold countries daily cases neg; cold countries cumulative cases neg; cold countries daily deaths neg; cold countries cumulative deaths neg	-	-	-	-
The climate in the european union and the enlarged european region is a determinant of the covid-19 case fatality ratio	2020	G. Orrù; F. Romano; A. Scano; A. Restivo; S. Del Giacco; S. Deidda; D. Firinu; M. Campagna; G. Cossu; L. Chessa; G. Kalcev; M. G. Carta	10.33263/BRIAC113.1097910986	Observational	Europe cold weather (austria; finland; estonia; latvia; lithuania; sweden; switzerland; liechtenstein; moldavia; ukraine; belarus; russia; norway; iceland; faroe islands; greenland), Europe mediterranean weather (Italy; portugal; spain; greece; cyprus; malta; croatia; gibraltar; israel; lebanon; turkey; albania; tunisia; algeria; morocco; vatican city; monaco), Europe humid temperate weather (Ita…	case fatality rate	With humid temperate weather as reference category OR is significantly lower for Mdtrn; With humid temperate weather as reference category OR is significantly lower for cold weather	With humid temperate weather as reference category OR is significantly lower for Mdtrn; With humid temperate weather as reference category OR is significantly lower for cold weather	-	-	-	-
Climatic influence on the magnitude of COVID-19 outbreak: a stochastic model-based global analysis	2020	M. Pramanik; K. Chowdhury; M. J. Rana; P. Bisht; R. Pal; S. Szabo; I. Pal; B. Behera; Q. Liang; S. S. Padmadas; P. Udmale	10.1080/09603123.2020.1831446	Observational	World temperate; world tropical	cases	temperatue neg; sub-tropical neg; tropical ns;	temperate non-linear but pos; sub-tropical non-linear bu pos; tropical ns	-	-	-	-
COVID-19 and climatic factors: A global analysis	2020	N. Islam; Q. Bukhari; Y. Jameel; S. Shabnam; A. M. Erzurumluoglu; M. A. Siddique; J. M. Massaro; R. B. D'Agostino, Sr.	10.1016/j.envres.2020.110355	Observational	World	cases	lag7 ns; lag14 neg	lag7 ns; lag14 ns; absolute humidity lag7 (5-10 compared to 5, >10 not) neg; absolute humidity (5-10 compared to 5, >10 not) lag14 neg	ns for 7-day lag; neg for 14-day lag (2-9% decrease for every 1-unit increase in humidity)	-	-	-
Development of an Assessment Method for Investigating the Impact of Climate and Urban Parameters in Confirmed Cases of COVID-19: A New Challenge in Sustainable Development	2020	B. Pirouz; S. Shaffiee Haghshenas; P. Piro	10.3390/ijerph17082801	Observational	Italy	cases	Lombardy lag9 ns; Lombardy lag8 ns; Lombardy lag7 ns; Lombardy lag6 ns; Lombardy lag5 ns; Lombardy lag4 ns; Lombardy lag3 ns; Lombardy lag2 ns; Lombardy lag1 ns; Veneto lag9 ns; Veneto lag8 ns; Veneto lag7 ns; Veneto lag6 ns; Veneto lag5 ns; Veneto lag4 ns; Veneto lag3 ns; Veneto lag2 ns; Veneto lag1 ns; Emilia-Romagna lag9 ns; Emilia-Romagna lag8 ns; Emilia-Romagna lag7 ns; Emilia-Romagna lag6 n…	Lombardy ns; Veneto ns; Emilia-Romagna nsLombardy lag9 ns; Lombardy lag8 ns; Lombardy lag7 ns; Lombardy lag6 ns; Lombardy lag5 ns; Lombardy lag4 ns; Lombardy lag3 ns; Lombardy lag2 ns; Lombardy lag1 ns; Veneto lag9 ns; Veneto lag8 ns; Veneto lag7 ns; Veneto lag6 ns; Veneto lag5 ns; Veneto lag4 ns; Veneto lag3 ns; Veneto lag2 ns; Veneto lag1 ns; Emilia-Romagna lag9 ns; Emilia-Romagna lag8 ns; Emil…	Lombardy lag9 ns; Lombardy lag8 ns; Lombardy lag7 ns; Lombardy lag6 ns; Lombardy lag5 ns; Lombardy lag4 ns; Lombardy lag3 ns; Lombardy lag2 ns; Lombardy lag1 ns; Veneto lag9 ns; Veneto lag8 ns; Veneto lag7 ns; Veneto lag6 ns; Veneto lag5 ns; Veneto lag4 ns; Veneto lag3 ns; Veneto lag2 ns; Veneto lag1 ns; Emilia-Romagna lag9 ns; Emilia-Romagna lag8 ns; Emilia-Romagna lag7 ns; Emilia-Romagna lag6 n…	-	-	-
Effects of temperature and humidity on the daily new cases and new deaths of COVID-19 in 166 countries	2020	Y. Wu; W. Jing; J. Liu; Q. Ma; J. Yuan; Y. Wang; M. Du; M. Liu	10.1016/j.scitotenv.2020.139051	Observational	World	cases;deaths	Lag0 cases neg; Lag1 cases neg; Lag2 cases neg; Lag3 cases neg; Lag01 cases neg; Lag02 cases neg; Lag03 cases neg; Lag0 deaths neg; Lag1 deaths neg; Lag2 deaths neg; Lag3 deaths neg; Lag01 deaths neg; Lag02 deaths neg; Lag03 deaths neg	Lag0 cases neg; Lag1 cases neg; Lag2 cases neg; Lag3 cases neg; Lag01 cases neg; Lag02 cases neg; Lag03 cases neg; Lag0 deaths neg; Lag1 deaths neg; Lag2 deaths neg; Lag3 deaths neg; Lag01 deaths neg; Lag02 deaths neg; Lag03 deaths neg	-	-	-	-
Evidence of protective role of Ultraviolet-B (UVB) radiation in reducing COVID-19 deaths	2020	R. K. Moozhipurath; L. Kraft; B. Skiera	10.1038/s41598-020-74825-z	Observational	World	deahts;case fatality rate	-	-	-	Significant neg association between UVI and growth rate of cumulative deaths; neg with growth rate of CFR; but ns association with cumulative deaths.	-	-
Evidence That Higher Temperatures Are Associated With a Marginally Lower Incidence of COVID-19 Cases	2020	A. Meyer; R. Sadler; C. Faverjon; A. R. Cameron; M. Bannister-Tyrrell	10.3389/fpubh.2020.00367	Observational	World	cases	Only overall result reported (-0.88 temperature, -0.16 temperature squared)	-	-	-	-	-
Global expansion of COVID-19 pandemic is driven by population size and airport connections	2020	M. T. P. Coelho; J. F. M. Rodrigues; A. M. Medina; P. Scalco; L. C. Terribile; B. Vilela; J. A. F. Diniz-Filho; R. Dobrovolski	10.7717/peerj.9708	Observational	World	growth rate	-	-	-	-	-	-
Global impact of environmental temperature and BCG vaccination coverage on the transmissibility and fatality rate of COVID-19	2020	A. Kumar; S. Misra; V. Verma; R. K. Vishwakarma; V. K. Kamal; M. Nath; K. Prakash; A. D. Upadhyay; J. K. Sahu	10.1371/journal.pone.0240710	Observational	World -21 to 5.5 C, world 6-10.5 C, world 11-18.5 C, world 19-36.5	cases;deaths	tavg cases ns; tmax cases var; tmin cases var; tavg deaths ns; tmax deaths var; tmin deaths var	-	-	-	-	-
Global to USA County Scale Analysis of Weather, Urban Density, Mobility, Homestay, and Mask Use on COVID-19	2020	S. Jamshidi; M. Baniasad; D. Niyogi	10.3390/ijerph17217847	Observational	WHO region Africa, WHO region Europe, WHO region Americas, WHO region Western Pacific, WHO region South-East Asia, United States	cases	WHO EM pos; WHO AFR ns; WHO WP ns; WHO EUR ns; WHO SEA ns; WHO AM ns; United States ns	-	-	-	-	-
Spatial and temporal differentiation of COVID-19 epidemic spread in mainland China and its influencing factors	2020	Z. Xie; Y. Qin; Y. Li; W. Shen; Z. Zheng; S. Liu	10.1016/j.scitotenv.2020.140929	Observational	China	cases	China var	-	-	-	-	-
Transmissibility of COVID-19 in 11 major cities in China and its association with temperature and humidity in Beijing, Shanghai, Guangzhou, and Chengdu	2020	X. J. Guo; H. Zhang; Y. P. Zeng	10.1186/s40249-020-00708-0	Observational	China	reproduction number	Overall China R0 neg; Beijing ns; Shanghai neg; Guangzhou ns; Chengdu neg	Overall China R0 neg; Beijing neg; Shanghai neg; Guangzhou ns; Chengdu ns	-	-	-	-
Weather Parameters and COVID-19: A Correlational Analysis	2021	S. Pahuja; M. Madan; S. Mittal; R. M. Pandey; Nilima; K. Madan; A. Mohan; V. Hadda; P. Tiwari; R. Guleria	10.1097/jom.0000000000002082	Observational	India	cases;reproduction number	New Delhi neg; New Delhi daily cases pos; New Delhi weekly doubling time pos; New Delhi R0 weekly neg; New Delhi R0 daily neg	New Delhi daily cases ns; New Delhi weekly doubling time ns; New Delhi R0 weekly ns; New Delhi R0 daily ns	New Delhi daily cases ns; New Delhi weekly doubling time ns; New Delhi R0 weekly ns; New Delhi R0 daily ns	-	-	-
How socio-economic and atmospheric variables impact COVID-19 and influenza outbreaks in tropical and subtropical regions of Brazil	2020	L. D. Martins; I. da Silva; W. V. Batista; M. F. Andrade; E. D. Freitas; J. A. Martins	10.1016/j.envres.2020.110184	Observational	Brazil	cases	State of Amazonas Tmin ns; State of Maranhão Tmin ns; Ceara tmin ns; State of Espírito Santo Tmin ns; Paraná Tmin pos; State of Amazonas tmax ns; State of Maranhão Tmax pos; Ceara tmax pos; State of Espírito Santo Tmax pos; Paraná Tmax pos	State of Amazonas pos; State of Maranhão ns; Ceará ns; State of Espírito Santo pos; Paraná pos	-	-	Amazonas ns; Maranhão ns; Ceará ns; Espírito Santo ns; Paraná ns	-
Impact of Extreme Hot Climate on COVID-19 Outbreak in India	2020	K. Sasikumar; D. Nath; R. Nath; W. Chen	10.1029/2020gh000305	Observational	India	cases	Mumbai pos; Agra pos; Delhi pos; Kurnool pos; Kolkata pos; Indore pos; Chennai pos; Surat pos; Ahmedabad pos; Bhopal pos; Jaipur pos; Jodhpur pos	India pos	-	-	-	-
Impact of meteorological factors on the COVID-19 transmission: A multi-city study in China	2020	J. Liu; J. Zhou; J. Yao; X. Zhang; L. Li; X. Xu; X. He; B. Wang; S. Fu; T. Niu; J. Yan; Y. Shi; X. Ren; J. Niu; W. Zhu; S. Li; B. Luo; K. Zhang	10.1016/j.scitotenv.2020.138513	Observational	China	cases	Chongqinq AT ns; Beijing AT neg; Guangzhou AT ns; Shanghai AT neg; Changsha AT ns; Nanchang AT neg; Harbin AT ns; Hangzhou AT neg; Hefei AT ns; Zhengzhou AT neg; Chengdu AT ns; Tianjin AT neg; Xi'an AT neg; Nanjing AT ns; Fuzhou AT neg; Nanning AT ns; Kunming AT ns; Overall AT ns; Chongqinq DTR ns; Beijing DTR ns; Guangzhou DTR ns; Shanghai DTR ns; Changsha DTR ns; Nanchang DTR neg; Harbin DTR ns…	Guangzhou neg; Hangzhou neg; Nanchang neg; Nanjing neg; Chongqing ns; Beijing ns; Shanghai ns; Changsha ns; Harbin ns; Hefei ns; Zhengzhou ns; Chengdu pos; Tianjin ns; Xi'an pos; Fuzhou ns; Nanning ns; Kunming ns; China overall lag 0 ns; China Overall lag 3 ns; China Overall lag 7 neg; China Overall lag 14 neg	-	-	-	-
Impact of mitigating interventions and temperature on the instantaneous reproduction number in the COVID-19 pandemic among 30 US metropolitan areas	2020	X. Yu	10.1016/j.onehlt.2020.100160	Observational	United States	reproduction number	United States ns	-	-	-	-	-
Impact of temperature on the dynamics of the COVID-19 outbreak in China	2020	P. Shi; Y. Dong; H. Yan; C. Zhao; X. Li; W. Liu; M. He; S. Tang; S. Xi	10.1016/j.scitotenv.2020.138890	Observational	China	cases	Anhui ns; Beijing ns; Chongqing ns; Fujian neg; Gansu neg; Guangdong ns; Guangxi ns; Guizhou neg; Hainan neg; Hebei pos; Heilingjiang ns; Henan neg; Hunan neg; Inner_Mongolia ns; Jiangsu ns; Jilin ns; Liaoning ns; Ningxia neg; Shaanxi ns; Shandong pos; Shanghai pos; Shanxi neg; Sichuan ns; Tianjin ns; Xinjang ns; Yunnan ns; Zhejang neg; China overall neg	-	-	-	-	-
Impact of weather on COVID-19 transmission in south Asian countries: An application of the ARIMAX model	2020	M. S. Hossain; S. Ahmed; M. J. Uddin	10.1016/j.scitotenv.2020.143315	Observational	Afghanistan, Bangladesh, India, Pakistan, Sri Lanka	cases	Afghanistan maxt lag 3 ns; Afghanistan maxt lag 12 pos; Afghanistan tmin lag 5 neg; Afghanistan mint lag 10 ns; Bangladesh maxt lag 3 neg; Bangladesh maxt lag 12 ns; Bangladesh mint lag 5 ns; Bangladesh mint lag 10 ns; Pakistan maxt lag 3 ns; Pakistan maxt lag 12 ns; Pakistan tmin lag 5 ns; Pakistan tmin lag 10 neg; Sri Lanka maxt lag 3 ns; Sri Lanka maxt lag 12 pos; Sri Lanka mint lag 5 neg; Sri…	-	Afghanistan lag 6 ns; Afghanistan lag 10 ns; Afghanistan lag 12 ns; India lag 6 neg; India lag 10 ns; India lag 12 ns; Sri Lanka lag 6 ns; Sri Lanka lag 10 ns; Sri Lanka lag 12 ns; Bangladesh lag 6 ns; Bangladesh lag 10 ns; Bangladesh lag 12 ns; Pakistan lag 6 ns; Pakistan lag 10 neg; Pakistan lag 12 pos	-	Afghanistan lag 2 ns; Afghanistan lag 8 ns; India lag 2 neg; India lag 8 neg; Sri Lanka lag 2 neg; Sri Lanka lag 8 ns; Bangladesh lag 2 ns; Bangladesh lag 8 ns; Pakistan lag 2 ns; Pakistan lag 8 ns	-
Impacts of transportation and meteorological factors on the transmission of COVID-19	2020	J. T. Wei; Y. X. Liu; Y. C. Zhu; J. Qian; R. Z. Ye; C. Y. Li; X. K. Ji; H. K. Li; C. Qi; Y. Wang; F. Yang; Y. H. Zhou; R. Yan; X. M. Cui; Y. L. Liu; N. Jia; S. X. Li; X. J. Li; F. Z. Xue; L. Zhao; W. C. Cao	10.1016/j.ijheh.2020.113610	Observational	China	cases	Lmm non-stratified ns; lmm tavg<10 neg; lmm tavg>10 ns; lmm prec<50 ns; lmm prec>50 pos; lmm wind<2 neg; lmm wind>2 ns; gam var	-	Lmm non-stratified ns; lmm tavg<10 ns; lmm tavg>10 ns; lmm prec<50 ns; lmm prec>50 pos; lmm wind<2 pos; lmm wind>2 ns; gam var	-	Lmm non-stratified ns; lmm tavg<10 ns; lmm tavg>10 ns; lmm prec<50 ns; lmm prec>50 ns; lmm wind<2 ns; lmm wind>2 ns; gam var	-
Inactivation times from 290 to 315 nm UVB in sunlight for SARS coronaviruses CoV and CoV-2 using OMI satellite data for the sunlit Earth	2020	J. Herman; B. Biegel; L. Huang	10.1007/s11869-020-00927-2	Observational	-	SARS-CoV(-2) inactivation time	-	-	-	-	-	-
Independent association of meteorological characteristics with initial spread of Covid-19 in India	2020	H. Kulkarni; H. Khandait; U. W. Narlawar; P. Rathod; M. Mamtani	10.1016/j.scitotenv.2020.142801	Observational	India	reproduction number	Lag-10 neg; lag-9 neg; lag-8 neg; lag-7 neg; lag-6 neg; lag-5 neg; lag-4 neg; lag-3 neg; lag-2 neg; lag-1 neg; lag0 neg; lag1 neg; lag2 neg; lag3 neg; lag4 neg; lag5 neg; lag6 neg; lag7 neg; lag8 neg; lag9 neg; lag10 neg	Lag-10 pos; lag-9 pos; lag-8 pos; lag-7 pos; lag-6 pos; lag-5 pos; lag-4 pos; lag-3 pos; lag-2 pos; lag-1 pos; lag0 pos; lag1 pos; lag2 pos; lag3 pos; lag4 pos; lag5 pos; lag6 pos; lag7 pos; lag8 pos; lag9 pos; lag10 pos	Lag-10 neg; lag-9 neg; lag-8 neg; lag-7 neg; lag-6 neg; lag-5 neg; lag-4 neg; lag-3 neg; lag-2 neg; lag-1 neg; lag0 neg; lag1 neg; lag2 neg; lag3 neg; lag4 neg; lag5 neg; lag6 neg; lag7 neg; lag8 ns; lag9 ns; lag10 ns	-	Lag-10 neg; lag-9 neg; lag-8 neg; lag-7 neg; lag-6 neg; lag-5 neg; lag-4 neg; lag-3 neg; lag-2 neg; lag-1 neg; lag0 neg; lag1 ns; lag2 ns; lag3 ns; lag4 ns; lag5 ns; lag6 ns; lag7 ns; lag8 ns; lag9 ns; lag10 ns	Lag-10 pos; lag-9 pos; lag-8 pos; lag-7 pos; lag-6 pos; lag-5 pos; lag-4 pos; lag-3 pos; lag-2 pos; lag-1 pos; lag0 pos; lag1 pos; lag2 pos; lag3 pos; lag4 pos; lag5 pos; lag6 pos; lag7 pos; lag8 pos; lag9 pos; lag10 pos
Local atmospheric factors that enhance air-borne dispersion of coronavirus - High-fidelity numerical simulation of COVID19 case study in real-time	2020	K. Bhaganagar; S. Bhimireddy	10.1016/j.envres.2020.110170	Observational	United States	plume characteristics	New York City neg	-	New York City neg	-	-	-
Maximum Daily Temperature, Precipitation, Ultraviolet Light, and Rates of Transmission of Severe Acute Respiratory Syndrome Coronavirus 2 in the United States	2020	S. T. Sehra; J. D. Salciccioli; D. J. Wiebe; S. Fundin; J. F. Baker	10.1093/cid/ciaa681	Observational	United States	cases	United States tmax <52 neg; Unites States tmax >52 ns	-	-	United States neg	Unites States ns	-
Multivariate Analysis of Black Race and Environmental Temperature on COVID-19 in the US	2020	A. Y. Li; T. C. Hannah; J. R. Durbin; N. Dreher; F. M. McAuley; N. F. Marayati; Z. Spiera; M. Ali; A. Gometz; J. T. Kostman; T. F. Choudhri	10.1016/j.amjms.2020.06.015	Observational	United States	cases;deaths	United States cases univ logistic ns; United States cases univ linear ns; United States deaths univ ns; United States cases multv1 logistic ns; United States cases multv1 linear ns; United States deaths multv1 ns; United States cases multv2 logistic neg; United States cases multv2 linear neg; United States deaths multv2 ns; United States cases multv3 logistic neg; United States cases multv3 linea…	-	-	-	-	-
Natural and human environment interactively drive spread pattern of COVID-19: A city-level modeling study in China	2021	X. Wu; J. Yin; C. Li; H. Xiang; M. Lv; Z. Guo	10.1016/j.scitotenv.2020.143343	Observational	China	cases	China tmin t1 pos; China tmin t2 pos; China tmax t1 pos; China tmax t2 pos; China tavg t1 pos; China tavg t2 pos; China gwr t1 pos; China gwr t2 <8.5c pos; China gwr t2 <8.5c neg	China t1 ns; China t2 pos; China gwr t2 pos	China t1 ns; China t2 ns	-	China t1 ns; China t2 pos; China gwr t2 >1mm pos; China gwr t2 <1mm neg	China t1 pos; China t2 pos
The nexus between COVID-19, temperature and exchange rate in Wuhan city: New findings from partial and multiple wavelet coherence	2020	N. Iqbal; Z. Fareed; F. Shahzad; X. He; U. Shahzad; M. Lina	10.1016/j.scitotenv.2020.138916	Observational	China	cases	Wuhan pos	-	-	-	-	-
No Evidence for Temperature-Dependence of the COVID-19 Epidemic	2020	T. Jamil; I. Alam; T. Gojobori; C. M. Duarte	10.3389/fpubh.2020.00436	Observational	World, China	reproduction number	World ns; China ns	-	-	-	-	-
Possible environmental effects on the spread of COVID-19 in China	2020	H. Xu; C. Yan; Q. Fu; K. Xiao; Y. Yu; D. Han; W. Wang; J. Cheng	10.1016/j.scitotenv.2020.139211	Observational	China	cases	-	-	-	-	-	-
Projections for COVID-19 pandemic in India and effect of temperature and humidity	2020	K. Goswami; S. Bharali; J. Hazarika	10.1016/j.dsx.2020.05.045	Observational	India	cases	Madhya Pradesh AT pos; Maharashtra AT pos; Punjab AT pos; Tamil Nadu AT neg; Andhra Pradesh AT ns; Delhi AT ns; Gujarat AT ns; Punjab India AT ns; Rajasthan AT ns; Telangana AT ns; Uttar Pradesh AT ns; West Bengal AT ns; Maharashtra MaxT neg; Tamil Nadu MaxT pos; Punjab India tmax ns; Maharashtra MAXT ns; Andhra Pradesh MAXT ns; Delhi MAXT ns; Gujarat MAXT ns; Rajasthan MAXT ns; Telangana MAXT ns…	Madhya Pradesh ARH pos; Punjab India ARH pos; Tamil Nadu ARH neg; Maharashtra ARH ns; Andhra Pradesh ARH ns; Delhi ARH ns; Gujarat ARH ns; Rajasthan ARH ns; Telangana ARH ns; Uttar Pradesh ARH ns; West Bengal ARH ns	-	-	-	-
The sensitivity and specificity analyses of ambient temperature and population size on the transmission rate of the novel coronavirus (COVID-19) in different provinces of Iran	2020	M. Jahangiri; M. Najafgholipour	10.1016/j.scitotenv.2020.138872	Observational	Iran	cases	Iran ns	-	-	-	-	-
Short-term effects of specific humidity and temperature on COVID-19 morbidity in select US cities	2020	J. D. Runkle; M. M. Sugg; R. D. Leeper; Y. Rao; J. L. Matthews; J. J. Rennie	10.1016/j.scitotenv.2020.140093	Observational	United States	cases	New Orleans var; Albany New York ns; Chicago var; NYC var; Seattle var	New Orleans var; Albany New York var; Chicago var; NYC ns; Seattle var	-	New Orleans var; Albany New York ns; Chicago pos; NYC ns; Seattle ns	-	-
Spatio-temporal analysis of meteorological factors in abating the spread of COVID-19 in Africa	2020	I. A. Adekunle; S. A. Tella; K. O. Oyesiku; I. O. Oseni	10.1016/j.heliyon.2020.e04749	Observational	Africa	cases	-	-	-	-	-	-
Temperature significantly changes COVID-19 transmission in (sub)tropical cities of Brazil	2020	D. N. Prata; W. Rodrigues; P. H. Bermejo	10.1016/j.scitotenv.2020.138862	Observational	Brazil	cases	Brazil neg	-	-	-	-	-
Association between climatic variables and COVID-19 pandemic in National Capital Territory of Delhi, India	2020	O. Singh; P. Bhardwaj; D. Kumar	10.1007/s10668-020-01003-6	Observational	India	cases;deaths	National Capital Territory of Delhi India tmax cases pos; National Capital Territory of Delhi India tmin cases pos; National Capital Territory of Delhi India tavg cases pos; National Capital Territory of Delhi India tmax deaths pos; National Capital Territory of Delhi India tmin deaths pos; National Capital Territory of Delhi India tavg deaths pos	National Capital Territory of Delhi India cases pos; National Capital Territory of Delhi India pos deaths pos	National Capital Territory of Delhi India cases pos; National Capital Territory of Delhi India pos deaths pos	National Capital Territory of Delhi India cases ns; National Capital Territory of Delhi India deaths ns	National Capital Territory of Delhi India cases ns; National Capital Territory of Delhi India deaths ns	-
Association between meteorological indicators and COVID-19 pandemic in Pakistan	2020	A. Raza; M. T. I. Khan; Q. Ali; T. Hussain; S. Narjis	10.1007/s11356-020-11203-2	Observational	Pakistan	cases;infection rate	Punjab Pakistan cases MinT pos; Punjab Pakistan cases MaxT pos; Punjab Pakistan cases AT pos; Sindh MinT pos; Sindh MaxT pos; Sindh cases AT pos; Khyber Pakhtunkhwa cases MinT pos; Khyber Pakhtunkhwa cases MaxT pos; Khyber Pakhtunkhwa AT pos; Baluchistan cases MinT pos; Baluchistan cases MaxT pos; Baluchistan cases AT pos; Gilgit-Baltistan cases MinT pos; Gilgit-Baltistan cases MaxT pos; Gilgit-B…	Punjab Pakistan cases RH neg; Sindh cases RH pos; Khyber Pakhtunkhwa cases RH neg; Baluchistan cases RH neg; Gilgit-Baltistan cases RH neg; Islamabad cases RH neg; Azad Kashmir cases RH neg; Pakistan cases RH neg; Punjab infection rate RH neg; Sindh infection rate RH pos; Khyber Pakhtunkhwa infection rate RH neg; Baluchistan infection rate RH neg; Gilgit-Baltistan infection rate RH neg; Islamabad…	-	-	Punjab Pakistan cases Rain ns; Sindh cases Rain ns; Khyber Pakhtunkhwa cases Rain neg; Baluchistan cases Rain neg; Gilgit-Baltistan cases Rain pos; Islamabad cases Rain ns; Azad Kashmir cases Rain ns; Pakistan cases Rain neg. Punjab infection rate Rain ns; Sindh infection rate Rain pos; Khyber Pakhtunkhwa infection rate Rain ns; Baluchistan infection rate Rain ns; Gilgit-Baltistan infection rate …	-
Association of COVID-19 pandemic with meteorological parameters over Singapore	2020	S. K. Pani; N. H. Lin; S. RavindraBabu	10.1016/j.scitotenv.2020.140112	Observational	Singapore	cases	Singapore tmax s ncases ns; Singapore tavg s ncases pos; Singapore tmin s ncases pos; Singapore tmax s tcases ns; Singapore tavg s tcases pos; Singapore tmin s tcases pos; Singapore tmax k ncases ns; Singapore tavg k ncases pos; Singapore tmin k ncases pos; Singapore tmax k tcases ns; Singapore tavg k tcases pos; Singapore tmin k tcases pos; Singapore dpmax s ncases ns; Singapore dpavg s ncases p…	Singapore rhmax s ncases pos; Singapore rhavg s ncases pos; Singapore rhmin s ncases pos; Singapore rhmax s tcases pos; Singapore rhavg s tcases pos; Singapore rhmin s tcases pos; Singapore rhmax k ncases pos; Singapore rhavg k ncases pos; Singapore rhmin k ncases pos; Singapore rhmax k tcases pos; Singapore rhavg k tcases pos; Singapore rhmin k tcases pos; Singapore ahmax s ncases pos; Singapore…	Singapore wsmax s ncases neg; Singapore wsavg s ncases neg; Singapore wsmin s ncases neg; Singapore wsmax s tcases neg; Singapore wsavg s tcases neg; Singapore wsmin s tcases neg; Singapore wsmax k ncases neg; Singapore wsavg k ncases neg; Singapore wsmin k ncases neg; Singapore wsmax k tcases neg; Singapore wsavg k tcases neg; Singapore wsmin k tcases neg	-	-	Singapore pmax s ncases neg; Singapore pavg s ncases neg; Singapore pmin s ncases neg; Singapore pmax s tcases neg; Singapore pavg s tcases neg; Singapore pmin s tcases neg; Singapore pmax k ncases neg; Singapore pavg k ncases neg; Singapore pmin k ncases neg; Singapore pmax k tcases neg; Singapore pavg k tcases neg; Singapore pmin k tcases neg
Average temperature and relative humidity and domestic new cases of coronavirus disease (COVID-19) in nine Asian cities: A time-series analysis	2020	Z. He; Y. Chin; S. Yu; J. Huang; C. J. P. Zhang; K. Zhu; N. Azarakhsh; J. Sheng; Y. He; P. Jayavanth; Q. Liu; B. O. Akinwunmi; W. K. Ming	10.2196/20495	Observational	China, Japan, Malaysia	cases	neg correlated with the average temperature in Beijing (r=–0.565, P<.001); neg correlated with the average temperature in Shanghai (r=–0.47, P<.001); neg correlated with the average temperature in Guangzhou (r=–0.53, P<.001); In Tokyo, however, a pos correlation was observed (r=0.416, P<.001); Wuhan ns; Hong Kong ns; Seoul ns; Kuala Lumpur ns	Beijing ns; Shanghai ns; Wuhan ns; Gaungzhou ns; Hong Kong ns; Singapore ns; Seoul ns; Tokyo ns; Kuala Lumpur ns	-	-	-	-
Coronavirus pandemic versus temperature in the context of Indian subcontinent: a preliminary statistical analysis	2020	G. Meraj; M. Farooq; S. K. Singh; S. A. Romshoo; Sudhanshu; M. S. Nathawat; S. Kanga	10.1007/s10668-020-00854-3	Observational	India	cases	Maharashtra ns; Rajasthan pos; Kashmir pos	-	-	-	-	-
Correlation between climate indicators and COVID-19 pandemic in New York, USA	2020	M. F. Bashir; B. Ma; Bilal; B. Komal; M. A. Bashir; D. Tan; M. Bashir	10.1016/j.scitotenv.2020.138835	Observational	United States	cases;deaths	New York City K tmax ncases ns; New York City K tavg ncases ns; New York City K tmin ncases pos; New York City K tmax tcases ns; New York City K tavg tcases pos; New York City K tmin tcases pos; New York City K tmax deaths ns; New York City K tavg deaths pos; New York City K tmin deaths pos; New York City S tmax ncases ns; New York City S tavg ncases ns; New York City S tmin ncases pos; New York …	New York City K hum ncases ns; New York City K hum tcases ns; New York City K hum deaths ns	New York City K wind ncases ns; New York City K wind tcases ns; New York City K wind deaths ns	-	New York City K rain ncases ns; New York City K rain tcases ns; New York City K rain deaths ns	-
Correlation between COVID-19 Morbidity and Mortality Rates in Japan and Local Population Density, Temperature, and Absolute Humidity	2020	S. Kodera; E. A. Rashed; A. Hirata	10.3390/ijerph17155477	Observational	Japan	cases;deaths	Japan tavg cases Ds ns; Japan tavg cases Dd neg; Japan tavg cases total ns; Japan tavg deaths Ds ns; Japan tavg deaths Dd neg; Japan tavg deaths total neg; Japan tavg deaths excl nosocomial Ds ns; Japan tavg deaths excl nosocomial Dd neg; Japan tavg deaths excl nosocomial total ns; Japan tmax cases Ds ns; Japan tmax cases Dd neg; Japan tmax cases total ns; Japan tmax deaths Ds neg; Japan tmax dea…	Japan havg cases Ds ns; Japan havg cases Dd neg; Japan havg cases total ns; Japan havg deaths Ds ns; Japan havg deaths Dd neg; Japan havg deaths total neg; Japan havg deaths excl nosocomial Ds ns; Japan havg deaths excl nosocomial Dd ns; Japan havg deaths excl nosocomial total ns; Japan hmax cases Ds neg; Japan hmax cases Dd neg; Japan hmax cases total neg; Japan hmax deaths Ds neg; Japan hmax de…	Japan Cases ds ns; Japan cases dd ns; Japan cases total ns; Japan deaths ds ns; Japan deaths dd ns; Japan deaths total ns; Japan deaths excl nosocomial ds ns; Japan deaths excl nosocomial dd ns; Japan deaths excl nosocomial total ns	-	-	-
Correlation between temperature and COVID-19 (suspected, confirmed and death) cases based on machine learning analysis	2020	M. K. Siddiqui; R. Morales-Menendez; P. K. Gupta; H. M. N. Iqbal; F. Hussain; K. Khatoon; S. Ahmad	10.22207/JPAM.14.SPL1.40	Observational	China	cases;deaths	China susp ns; China conc ns; China deaths ns	-	-	-	-	-
The correlation between the spread of COVID-19 infections and weather variables in 30 Chinese provinces and the impact of Chinese government mitigation plans	2020	N. Al-Rousan; H. Al-Najjar	10.26355/eurrev_202004_21042	Observational	China	cases;deaths	Anhui cases pos; Anhui deaths pos; Beijing cases pos; Beijing deaths pos; Chongqing cases pos; Chongqing deaths pos; Fujian cases ns; Fujian deaths pos; Gansu cases pos; Gansu deaths pos; Guangdong cases ns; Guangdong deaths pos; Guangxi cases pos; Guangxi deaths pos; Guizhou cases pos; Guizhou deaths pos; Hainan cases ns; Hainan deaths ns; Hebei cases pos; Hebei deaths pos; Heilongjiang cases po…	Auhui cases ns; Auhui deaths ns; Beijing cases ns; Beijing deaths ns; Chongqing cases ns; Chongqing deaths ns; Fujian cases ns; Fujian deaths ns; Gansu cases ns; Gansu deaths ns; Guangdong cases ns; Guangdong deaths pos; Guangxi cases ns; Guangxi deaths ns; Guizhou cases ns; Guizhou deaths ns; Hainan cases ns; Hainan deaths ns; Hebei cases ns; Hebei deaths ns; Heilongjiang cases ns; Heilongjiang …	Auhui cases ns; Auhui deaths ns; Beijing cases ns; Beijing deaths ns; Chongqing cases ns; Chongqing deaths ns; Fujian cases ns; Fujian deaths ns; Gansu cases pos; Gansu deaths pos; Guangdong cases neg; Guangdong deaths ns; Guangxi cases ns; Guangxi deaths ns; Guizhou cases ns; Guizhou deaths ns; Hainan cases pos; Hainan deaths ns; Hebei cases ns; Hebei deaths ns; Heilongjiang cases ns; Heilongjia…	Auhui cases pos; Auhui deaths ns; Beijing cases pos; Beijing deaths pos; Chongqing cases ns; Chongqing deaths ns; Fujian cases pos; Fujian deaths pos; Gansu cases pos; Gansu deaths pos; Guangdong cases ns; Guangdong deaths poa; Guangxi cases pos; Guangxi deaths pos; Guizhou cases ns; Guizhou deaths ns; Hainan cases ns; Hainan deaths ns; Hebei cases pos; Hebei deaths pos; Heilongjiang cases pos; H…	Auhui cases ns; Auhui deaths ns; Beijing cases ns; Beijing deaths ns; Chongqing cases ns; Chongqing deaths ns; Fujian cases ns; Fujian deaths ns; Gansu cases ns; Gansu deaths ns; Guangdong cases ns; Guangdong deaths ns; Guangxi cases ns; Guangxi deaths ns; Guizhou cases ns; Guizhou deaths ns; Hainan cases ns; Hainan deaths ns; Hebei cases ns; Hebei deaths ns; Heilongjiang cases ns; Heilongjiang d…	Auhui cases ns; Auhui deaths ns; Beijing cases neg; Beijing deaths neg; Chongqing cases ns; Chongqing deaths ns; Fujian cases ns; Fujian deaths neg; Gansu cases pos; Gansu deaths pos; Guangdong cases neg; Guangdong deaths neg; Guangxi cases ns; Guangxi deaths ns; Guizhou cases neg; Guizhou deaths neg; Hainan cases pos; Hainan deaths ns; Hebei cases neg; Hebei deaths neg; Heilongjiang cases ns; He…
Correlation between weather and COVID-19 pandemic in India: An empirical investigation	2020	P. Sharma; A. K. Singh; B. Agrawal; A. Sharma	10.1002/pa.2222	Observational	India	cases	India tavg pos; India tmin pos; India tmax pos	India pos	-	-	-	-
Correlation between weather and Covid-19 pandemic in Jakarta, Indonesia	2020	R. Tosepu; J. Gunawan; D. S. Effendy; O. A. I. Ahmad; H. Lestari; H. Bahar; P. Asfian	10.1016/j.scitotenv.2020.138436	Observational	Indonesia	cases	Jakarta tmin ns; Jakarta tmax ns; Jakarta tavg pos	Jakarta ns	-	-	Jakarta ns	-
Correlation of ambient temperature and COVID-19 incidence in Canada	2021	T. To; K. Zhang; B. Maguire; E. Terebessy; I. Fong; S. Parikh; J. Zhu	10.1016/j.scitotenv.2020.141484	Observational	Canada	cases;reproduction number	Canada Rt ns; Canada cases ns	-	-	-	-	-
A correlation study between meteorological parameters and COVID-19 pandemic in Mumbai, India	2020	G. Kumar; R. R. Kumar	10.1016/j.dsx.2020.09.002	Observational	India	cases	Mumbai tmax s ns; Mumbai tavg s ns; Mumbai tmin neg; Mumbai dpmax s pos; Mumbai dpavg s ns; Mumbai dpmin s ns	Mumbai rhmax s pos; Mumbai rhmin s pos; Mumbai rhavg s pos; Mumbai ahmax s ns; Mumbai ahmin s ns; Mumbai ahavg s ns	Mumbai wmax ns; Mumbai wavg ns	-	Mumbai pmax s neg; Mumbai pmin s neg; Mumbai pavg s neg	-
Correlations between Meteorological Indicators, Air Quality and the COVID-19 Pandemic in 12 Cities across China	2020	H. Huang; X. Liang; J. Huang; Z. Yuan; H. Ouyang; Y. Wei; X. Bai	10.1007/s40201-020-00564-y	Observational	China	cases;deaths	China mortality rate neg; China cases ns	China mortality ns; China incidence ns	China mortality ns; China incidence ns	-	China mortality ns; China incidence ns	-
COVID-19 infection in Hokkaido, Japan might depend on the viscosity of atmospheric air	2020	Y. Akiyama; K. Sakashita; M. Arihara; Y. Kimura; K. Komatsu; T. Mikami; N. Mikuni	10.1016/j.virusres.2020.198259	Observational	Japan	reproduction number	Hokkaido Japan neg	Hokkaido Japan pos	-	-	-	-
COVID-19 pandemic: environmental and social factors influencing the spread of SARS-CoV-2 in São Paulo, Brazil	2020	L. Y. K. Nakada; R. C. Urban	10.1007/s11356-020-10930-w	Observational	Brazil	infection rate	São Paulo lag3 neg; Campinas lag3 neg; Guarulhos lag3 neg; Sorocaba lag3 neg; Jundiaí lag3 neg; São José dos Campos lag3 neg; Piracicaba lag3 neg; Carapicuíba lag3 neg; Barueri lag3 neg; São Paulo lag7 neg; Campinas lag7 neg; Guarulhos lag7 neg; Sorocaba lag7 neg; Jundiaí lag7 neg; São José dos Campos lag7 neg; Piracicaba lag7 neg; Carapicuíba lag7 neg; Barueri lag7 neg; São Paulo lag14 neg; Camp…	São Paulo lag3 ns; Sorocaba lag3 ns; Jundiaí lag3 ns; São José dos Campos lag3 ns; Piracicaba lag3 pos; Carapicuíba lag3 ns; Barueri lag3 ns; São Paulo lag7 ns; Sorocaba lag7 ns; Jundiaí lag7 ns; São José dos Campos lag7 ns; Piracicaba lag7 pos; Carapicuíba lag7 ns; Barueri lag7 ns; São Paulo lag14 ns; Sorocaba lag14 ns; Jundiaí lag14 ns; São José dos Campos lag14 ns; Piracicaba lag14 pos; Carapi…	São Paulo lag3 ns; Campinas lag3 neg; São Bernardo do Campo lag3 ns; Guarulhos lag3 ns; Jundiaí lag3 neg; São José dos Campos lag3 neg; Piracicaba lag3 ns; Carapicuíba lag3 neg; Barueri lag3 ns; São Paulo lag7 neg; Campinas lag7 neg; São Bernardo do Campo lag7 neg; Guarulhos lag7 ns; Jundiaí lag7 neg; São José dos Campos lag7 neg; Piracicaba lag7 ns; Carapicuíba lag7 neg; Barueri lag7 neg; São Pa…	São Paulo lag3 neg; São Bernardo do Campo lag3 neg; Guarulhos lag3 neg; São José dos Campos lag3 neg; Barueri lag3 neg; São Paulo lag7 neg; São Bernardo do Campo lag7 neg; Guarulhos lag7 neg; São José dos Campos lag7 neg; Barueri lag7 neg; São Paulo lag14 neg; São Bernardo do Campo lag14 neg; Guarulhos lag14 neg; São José dos Campos lag14 neg; Barueri lag14 neg	-	-
Effect of meteorological factors on COVID-19 cases in Bangladesh	2020	A. Islam; M. Hasanuzzaman; M. A. K. Azad; R. Salam; F. Z. Toshi; M. S. I. Khan; G. M. M. Alam; S. M. Ibrahim	10.1007/s10668-020-01016-1	Observational	Bangladesh	cases;reproduction number	Bangladesh tmin pos; Bangladesh tmax neg; Bangladesh td neg; Bangladesh tavg pos	Bangladesh rh pos; Bangladesh ah pos	Bangladesh pos	-	-	Bangladesh neg
Effect of temperature and humidity on the dynamics of daily new cases and deaths due to COVID-19 outbreak in Gulf countries in Middle East Region	2020	S. A. Meo; A. A. Abukhalaf; A. A. Alomar; N. M. Alsalame; T. Al-Khlaiwi; A. M. Usmani	10.26355/eurrev_202007_21927	Observational	Saudi Arabia, United Arab Emirates, Bahrain, Kuwait, Qatar, Oman	cases;deaths	Oman cases pos; Oman deaths pos; United Arab Emirates cases pos; United Arab Emirates deaths pos; Kuwait cases pos; Kuwait deaths pos; Bahrain cases pos; Bahrain deaths ns; Saudi Arabia cases pos; Saudi Arabia deaths pos; Qatar cases pos; Qatar deaths ns	Oman cases neg; Oman deaths neg; United Arab Emirates cases neg; United Arab Emirates deaths neg; Kuwait cases neg; Kuwait deaths neg; Bahrain cases ns; Bahrain deaths ns; Saudi Arabia cases ns; Saudi Arabia deaths ns; Qatar cases neg; Qatar deaths ns	-	-	-	-
Effect of Weather on COVID-19 Transmission and Mortality in Lagos, Nigeria	2020	C. Ogaugwu; H. Mogaji; E. Ogaugwu; U. Nebo; H. Okoh; S. Agbo; A. Agbon	10.1155/2020/2562641	Observational	Nigeria	cases;deaths	Lagos Nigeria ncases tmin ns; Lagos Nigeria ccases tmin neg; Lagos Nigeria deaths tmin ns; Lagos Nigeria cdeaths tmin neg; Lagos Nigeria ncases tmax neg; Lagos Nigeria ccases tmax neg; Lagos Nigeria deaths tmax ns; Lagos Nigeria cdeaths tmax neg; Lagos Nigeria ncases tavg neg; Lagos Nigeria ccases tavg neg; Lagos Nigeria deaths tavg ns; Lagos Nigeria cdeaths tavg neg; Lagos Nigeria ncases tavg1w …	Lagos Nigeria ncases rhmin ns; Lagos Nigeria ccases rhmin ns; Lagos Nigeria deaths rhmin ns; Lagos Nigeria cdeaths rhmin ns; Lagos Nigeria ncases rhmax ns; Lagos Nigeria ccases rhmax ns; Lagos Nigeria deaths rhmax ns; Lagos Nigeria cdeaths rhmax ns; Lagos Nigeria ncases rhavg ns; Lagos Nigeria ccases rhavg ns; Lagos Nigeria deaths rhavg ns; Lagos Nigeria cdeaths rhavg ns; Lagos Nigeria ncases rha…	-	-	-	-
The effects of "Fangcang, Huoshenshan, and Leishenshan" hospitals and environmental factors on the mortality of COVID-19	2020	Y. Cai, T. Huang, X. Liu, X. Gaosi	10.7717/peerj.9578	Observational	China	deaths;growth rate	Wuhan cases ns; Wuhan deaths neg; Hubei cases neg; Hubai deaths neg	Wuhan cases ns; Wuhan deaths ns; Hubei cases ns; Hubei deaths ns	-	-	-	-
Exposing Empirical Links between COVID-19 Situation Report and Available Data: The Case of Nigeria	2020	Y. F. Zakariya	10.3390/diseases8040038	Observational	Nigeria	cases	Nigeria ns	-	-	-	Nigeria ns	-
Impact of meteorological parameters on COVID-19 pandemic: A comprehensive study from Saudi Arabia	2020	M. Alkhowailed; A. Shariq; F. Alqossayir; O. A. Alzahrani; Z. Rasheed; W. Al Abdulmonem	10.1016/j.imu.2020.100418	Observational	Saudi arabia	cases	Saudi Arabia tmax neg; Saudi Arabia tavg neg; Saudi Arabia dpmax ns; Saudi Arabia dpavg pos; Riyadh tavg pos; Mecca tmax neg; Mecca tavg neg; Jeddah tmax pos; Jeddah tavg pos; Madinah tmax neg; Madinah tavg neg; Dammam tmax ns; Dammam tavg ns	Saudi Arabia rhmax ns; Saudi Arabia rhavg pos; Riyadh neg; Mecca neg; Jeddah pos; Madinah neg; Dammam ns	Saudi Arabia wmax neg; Saudi Arabia wavg neg; Riyadh neg; Mecca ns; Jeddah ns; Madinah ns; Dammam neg	-	-	Saudi Arabia pmax ns; Saudi Arabia pavg ns
Impact of the wind conditions on COVID-19 pandemic: A new insight for direction of the spread of the virus	2020	M. Rendana	10.1016/j.uclim.2020.100680	Observational	Indonesia, Jakarta	cases	Jakarta Indonesia Total cases neg; Jakarta Indonesia new cases NS	Jakarta Indonesia total cases ns; Jakarta Indonesia new cases ns	Jakarta Indonesia total cases neg; Jakarta Indonesia new cases neg	Jakarta Indonesia Total cases neg; Jakarta Indonesia new cases NS	Jakarta Indonesia total cases ns; Jakarta Indonesia new cases ns	-
Impact of weather conditions on incidence and mortality of COVID-19 pandemic in Africa	2020	S. A. Meo; A. A. Abukhalaf; A. A. Alomar; T. W. Aljudi; H. M. Bajri; W. Sami; J. Akram; S. J. Akram; W. Hajjar	10.26355/eurrev_202009_23069	Observational	South Africa, Ghana, Nigeria, Egypt, Algeria, Morocco, Kenya, Congo, Côte d’Ivoire, Cameroon, Niger, Somalia, Tanzania, Zambia, Mozambique, Madagascar	cases;deaths	dcases neg; ccases neg; ddeaths neg; cdeaths neg	dcases neg; ccases neg; ddeaths neg; cdeaths neg	-	-	-	-
Impact of weather on COVID-19 pandemic in Turkey	2020	M. Şahin	10.1016/j.scitotenv.2020.138810	Observational	Turkey	cases	Turkey lag 0 neg; Turkey lag 3 neg; Turkey lag 7 neg; Turkey lag 14 neg; Turkey lag 0 dp neg; Turkey lag 3 dp neg; Turkey lag 7 dp neg; Turkey lag 14 dp neg;	Turkey 14 days ago neg; Turkey 7 days pos; Turkey 3 days neg; Turkey lag 0 neg	Turkey 14 days ago neg; Turkey 7 days neg; Turkey 3 days neg; Turkey on the day pos	-	-	-
Influence of Absolute Humidity, Temperature and Population Density on COVID-19 Spread and Decay Durations: Multi-Prefecture Study in Japan	2020	E. A. Rashed; S. Kodera; J. Gomez-Tames; A. Hirata	10.3390/ijerph17155354	Observational	Japan	Spread duration and decay duration (normalized by population density)	Japan Tavg spread ns (p = 0.05); Japan tavg decay ns; Japan tmax spread neg; Japan tmax decay ns; Japan tmin spread ns; Japan tmin decay ns; Japan tdiff spread ns; Japan tdiff decay ns	Japan Havg spread ns;Japan havg decay neg; Japan hmax spread neg; Japan hmax decay neg; Japan hmin spread ns; Japan hmin decay neg; Japan hdiff spread neg; Japan hdiff decay neg	-	-	-	-
Investigating the Effects of Meteorological Parameters on COVID-19: Case Study of New Jersey, United States	2020	B. Doğan; M. Ben Jebli; K. Shahzad; T. H. Farooq; U. Shahzad	10.1016/j.envres.2020.110148	Observational	United States	cases	New Jersey United States s neg; New Jersey United States p neg; New Jersey United States k neg	New Jersey United States s pos; New Jersey United States p pos; New Jersey United States k pos	-	-	-	-
Investigation of effective climatology parameters on COVID-19 outbreak in Iran	2020	M. Ahmadi; A. Sharifi; S. Dorosti; S. Jafarzadeh Ghoushchi; N. Ghanbari	10.1016/j.scitotenv.2020.138705	Observational	Iran	cases	Iran ns	Iran ns	Iran neg	Iran ns	-	-
Is the weather-induced COVID-19 spread hypothesis a myth or reality? Evidence from the Russian Federation	2020	T. T. Lasisi; K. K. Eluwole	10.1007/s11356-020-10808-x	Observational	Russia	cases	Russia tavg pos; Russia tmin pos; Russia tmax pos	-	-	-	Russia ns	-
A mechanism-based parameterisation scheme to investigate the association between transmission rate of COVID-19 and meteorological factors on plains in China	2020	C. Lin; A. K. H. Lau; J. C. H. Fung; C. Guo; J. W. M. Chan; D. W. Yeung; Y. Zhang; Y. Bo; M. S. Hossain; Y. Zeng; X. Q. Lao	10.1016/j.scitotenv.2020.140348	Observational	China	transmission rate	China neg	China ns	China ns	-	China ns	China ns
Meteorological impact on the COVID-19 pandemic: A study across eight severely affected regions in South America	2020	L. Zhu; X. Liu; H. Huang; R. D. Avellán-Llaguno; M. M. L. Lazo; A. Gaggero; R. Soto-Rifo; L. Patiño; M. Valencia-Avellan; B. Diringer; Q. Huang; Y. G. Zhu	10.1016/j.scitotenv.2020.140881	Observational	Ecuador, Brazil, Chile	cases	Santiago Chile tavg cases neg; Santiago Chile tmax cases neg; Santiago Chile tmin cases neg; Santiago Chile tavg inc cases neg; Santiago Chile tmax inc cases neg; Santiago Chile tmin inc cases neg; Santiago Chile Rt AT pos; Santiago Chile Rt MaxT pos; Santiago Chile Rt MinT pos; Antofagasta cases AT neg; Antofagasta cases MaxT neg; Antofagasta cases MinT neg; Antofagasta incubative cases AT neg; …	Santiago Chile cases pos; Antofagasta cases ns; Lambayeque cases ns; Valparaíso cases ns; Rio de Janeiro cases neg; Fortaleza cases ns; Lima Peru cases ns; Pichincha Ecuador cases neg; Santiago Chile incubative cases neg; Antofagasta incubative cases neg; Lambayeque incubative cases neg; Valparaíso incubative cases neg; Rio de Janeiro incubative cases neg; Fortaleza incubative cases neg; Lima Per…	Santiago Chile cases neg; Antofagasta cases ns; Lambayeque cases ns; Valparaíso cases ns; Rio de Janeiro cases ns; Fortaleza cases ns; Lima Peru cases ns; Pichincha Ecuador cases ns; Santiago Chile incubative cases ns; Antofagasta incubative cases ns; Lambayeque incubative cases ns; Valparaíso incubative cases ns; Rio de Janeiro incubative cases ns; Fortaleza incubative cases ns; Lima Peru incuba…	-	-	-
Real-time estimation and prediction of the mortality caused due to COVID-19 using particle swarm optimization and finding the most influential parameter	2020	R. G. Makade; S. Chakrabarti; B. Jamil	10.1016/j.idm.2020.09.003	Observational	India (Mumbai)	deaths	Mumbai tavg pos; Mumbai tmin pos; Mumbai tmax pos	Mumbai pos	Mumbai pos	Mumbai pos	-	-
Relationship between COVID-19 and weather: Case study in a tropical country	2020	D. K. A. Rosario; Y. S. Mutz; P. C. Bernardes; C. A. Conte-Junior	10.1016/j.ijheh.2020.113587	Observational	Brazil	cases	Brazil tmax neg; Brazil tavg neg; Brazil tmin ns	Brazil rhmin ns; Brazil rhmax ns; Brazil rhavg ns	Brazil neg	Brazil neg	Brazil ns	-
Air pollution and temperature are associated with increased COVID-19 incidence: A time series study	2020	H. Li; X. L. Xu; D. W. Dai; Z. Y. Huang; Z. Ma; Y. J. Guan	10.1016/j.ijid.2020.05.076	Observational	China	cases	Wuhan tavg neg; Wuhan tmax ns; Wuhan tmin neg; Wuhan tdiff ns; Xiaogan tavg neg; Xiaogan tmax ns; Xiaogan tmin ns; Xiaogan tdiff ns	-	-	Wuhan ns; XiaoGan neg	-	-
Ambient air pollution, meteorology, and COVID-19 infection in Korea	2021	T. Hoang; T. T. A. Tran	10.1002/jmv.26325	Observational	Korea	cases	South Korea t<8c lag 0 pos; South Korea if temperature above 8C lag 0 neg; South Korea pos if temperature below 8C lag 7; South Korea neg if temperature above 8C lag 7; South Korea pos if temperature below 8C lag 14; South Korea neg if temperature above 8C lag 14; South Korea pos if temperature below 8C lag 21; South Korea neg if temperature above 8C lag 21	South Korea Lag 0 pos; South Korea lag 7 pos; South Korea lag 14 ns; South Korea lag 21 ns	South Korea Lag 0 ns; South Korea lag 7 ns; South Korea lag 14 ns; South Korea lag 21 ns	-	-	South Korea Lag 0 ns; South Korea lag 7 ns; South Korea lag 14 ns; South Korea lag 21 ns
Association of environmental and meteorological factors on the spread of COVID-19 in Victoria, Mexico, and air quality during the lockdown	2020	E. Tello-Leal; B. A. Macías-Hernández	10.1016/j.envres.2020.110442	Observational	Mexico	cases	Victoria Mexico neg; Victoria Mexico ns	Victoria Mexico 4 weeks lockdown ns ; Victoria Mexico 12 weeks lockdown pos	-	-	-	-
COVID-19 and environmental -weather markers: Unfolding baseline levels and veracity of linkages in tropical India	2020	G. Beig; S. Bano; S. K. Sahu; V. Anand; N. Korhale; A. Rathod; R. Yadav; P. Mangaraj; B. S. Murthy; S. Singh; R. Latha; R. Shinde	10.1016/j.envres.2020.110121	Observational	India	deaths	India ns	-	-	-	-	-
Effect of ambient air pollutants and meteorological variables on COVID-19 incidence	2020	Y. Jiang; X. J. Wu; Y. J. Guan	10.1017/ice.2020.222	Observational	China	cases	Wuhan neg; Xiaogan neg; Huanggang neg	Wuhan pos; Xiaogan pos; Huanggang pos	Significant neg for XiaoGan; neg for HuangGan; ns for Wuhan.	-	-	-
Effects of meteorological conditions and air pollution on COVID-19 transmission: Evidence from 219 Chinese cities	2020	Z. Zhang; T. Xue; X. Jin	10.1016/j.scitotenv.2020.140244	Observational	China	cases	China tmax k neg; China tmin k neg; China tavg k neg; China tmax s neg; China tmin s neg; China tavg s neg	China k pos; China s pos	China k ns; China s ns	-	-	-
Effects of the COVID-19 lockdown on criteria air pollutants in the city of Daegu, the epicenter of South Korea's outbreak	2020	Q. T. Vuong; P. Q. Thang; M. K. Park; S. D. Choi	10.1007/s11356-020-11360-4	Observational	South Korea	cases	Daegu South Korea 0 day lag neg; Daegu South Korea 7 day lag neg; Daegu South Korea 14 day lag pos	Daegu South Korea 0 lag neg; Daegu South Korea 7 lag neg; Daegu South Korea 14 lag NS	Daegu South Korea 0 day pos; Daegu South Korea 7 day neg; Daegu South Korea 14 day NS	-	-	-
How air quality and COVID-19 transmission change under different lockdown scenarios? A case from Dhaka city, Bangladesh	2020	M. S. Rahman; M. A. K. Azad; M. Hasanuzzaman; R. Salam; A. Islam; M. M. Rahman; M. M. M. Hoque	10.1016/j.scitotenv.2020.143161	Observational	Bangladesh	infection rate	-	-	-	-	-	-
Impact of climate and ambient air pollution on the epidemic growth during COVID-19 outbreak in Japan	2020	K. Azuma; N. Kagi; H. Kim; M. Hayashi	10.1016/j.envres.2020.110042	Observational	Japan	cases;rate ratios (RR) for epidemic growth	Japan tavg univ ns; Japan tmin univ ns; Japan tmax univ ns	Japan rhavg univ ns; Japan rhmin univ ns; Japan ahavg univ ns	Japan wind univ pos	Japan pos	Japan ns	-
Pre-to-post lockdown impact on air quality and the role of environmental factors in spreading the COVID-19 cases - a study from a worst-hit state of India	2020	P. K. Sahoo; S. Mangla; A. K. Pathak; G. N. Salãmao; D. Sarkar	10.1007/s00484-020-02019-3	Observational	India	cases	Maharashtra India cases temp pos; Maharashtra India deaths temp pos; Maharashtra India cases dewp pos; Maharashtra India deaths dewp pos;	Maharashtra India cases ns; Maharashtra India deaths ns	Maharashtra India cases ns; Maharashtra India deaths ns	-	Maharashtra India cases ns; Maharashtra India deaths ns	-
Region-specific air pollutants and meteorological parameters influence COVID-19: A study from mainland China	2020	S. Lin; D. Wei; Y. Sun; K. Chen; L. Yang; B. Liu; Q. Huang; M. M. B. Paoliello; H. Li; S. Wu	10.1016/j.ecoenv.2020.111035	Observational	China	reproduction number	China low-flow tavg ns; China med-flow tavg ns; China high-flow tavg ns; China low-flow tmax ns; China med-flow tmax ns; China high-flow tmax neg; China low-flow tmin ns; China med-flow tmin ns; China high-flow tmin ns; China overall tavg ns; China overall tmax ns; China overall tmin ns; China low-flow tsavg ns; China med-flow tsavg ns; China high-flow tsavg ns; China low-flow tsmax ns; China med…	China overall rhavg pos; China overall rhmin ns; China low-flow rhavg ns; China med-flow rhavg ns; China high-flow rhavg ns; China low-flow rhmin ns; China med-flow rhmin ns; China high-flow rhmin ns	China overall wavg ns; China overall wmax ns; China overall wext ns; China low-flow wavg ns; China med-flow wavg neg; China high-flow wavg ns; China low-flow wmax ns; China med-flow wmax ns; China high-flow wmax ns; China low-flow wext ns; China med-flow wext ns; China high-flow wext ns	China ns; China low-flow ns; China med-flow ns; China high-flow ns	-	China ns; China low-flow ns; China med-flow ns; China high-flow ns
Relationship between COVID-19 infection rates and air pollution, geo-meteorological, and social parameters	2021	M. S. Hassan; M. A. H. Bhuiyan; F. Tareq; M. Bodrud-Doza; S. M. Tanu; K. A. Rabbani	10.1007/s10661-020-08810-4	Observational	Bangladesh	infection rate	Dhaka pos	-	Dhaka pos	Dhaka ns	Dhaka pos	Dhaka neg
Short-Term Effects of Ambient Ozone, PM(2.5,) and Meteorological Factors on COVID-19 Confirmed Cases and Deaths in Queens, New York	2020	A. Adhikari; J. Yin	10.3390/ijerph17114047	Observational	United States	cases;deaths	New York City cases pos; New York City deaths ns	New York City cases rh pos; New York City deaths rh neg; New York City cases ah pos; New York City deaths ah ns	New York City cases pos; New York City deaths ns	-	New York City cases pos; New York City deaths ns	-
The spread of COVID-19 virus through population density and wind in Turkey cities	2021	H. Coşkun; N. Yıldırım; S. Gündüz	10.1016/j.scitotenv.2020.141663	Observational	Turkey	cases	Turkey ns	Turkey ns	Turkey pos	Turkey ns	Turkey ns	-
Spread of SARS-CoV-2 through Latin America and the Caribbean region: A look from its economic conditions, climate and air pollution indicators	2020	T. R. Bolaño-Ortiz; Y. Camargo-Caicedo; S. E. Puliafito; M. F. Ruggeri; S. Bolaño-Diaz; R. Pascual-Flores; J. Saturno; S. Ibarra-Espinosa; O. L. Mayol-Bracero; E. Torres-Delgado; F. Cereceda-Balic	10.1016/j.envres.2020.109938	Observational	LAC	cases;deaths	Mexico City lag-14 tavg new cases ns; Santo Domingo lag-14 tavg new cases pos; San Juan lag-14 tavg new cases ns; Bogota lag-14 tavg new cases ns; Guayaquil lag-14 tavg new cases ns; Manaus lag-14 tavg new cases ns; Lima lag-14 tavg new cases neg; São Paolo lag-14 tavg new cases neg; Santiago lag-14 tavg new cases neg; Buenos Aires lag-14 tavg new cases neg; Mexico City lag-6 tavg new cases neg; …	Mexico City lag-14 hum total cases ns; Santo Domingo lag-14 hum total cases ns; San Juan lag-14 hum total cases neg; Bogota lag-14 hum total cases ns; Guayaquil lag-14 hum total cases ns; Manaus lag-14 hum total cases pos; Lima lag-14 hum total cases ns; São Paolo lag-14 hum total cases ns; Santiago lag-14 hum total cases ns; Buenos Aires lag-14 hum total cases ns; Mexico City lag-6 hum total cas…	Mexico City lag-14 wind new cases ns; Santo Domingo lag-14 wind new cases ns; San Juan lag-14 wind new cases ns; Bogota lag-14 wind new cases ns; Guayaquil lag-14 wind new cases neg; Manaus lag-14 wind new cases ns; Lima lag-14 wind new cases ns; São Paolo lag-14 wind new cases neg; Santiago lag-14 wind new cases neg; Buenos Aires lag-14 wind new cases ns; Mexico City lag-6 wind new cases ns; San…	-	Mexico City lag-14 rain new cases pos; Santo Domingo lag-14 rain new cases ns; San Juan lag-14 rain new cases ns; Bogota lag-14 rain new cases pos; Guayaquil lag-14 rain new cases ns; Manaus lag-14 rain new cases ns; Lima lag-14 rain new cases ns; São Paolo lag-14 rain new cases ns; Santiago lag-14 rain new cases ns; Buenos Aires lag-14 rain new cases ns; Mexico City lag-6 rain new cases pos; San…	-
Dispersion of evaporating cough droplets in tropical outdoor environment	2020	H. Li; F. Y. Leong; G. Xu; Z. Ge; C. W. Kang; K. H. Lim	10.1063/5.0026360	Experimental	-	droplet evaporation rate	-	-	-	-	-	-
Increasing Temperature and Relative Humidity Accelerates Inactivation of SARS-CoV-2 on Surfaces	2020	J. Biryukov; J. A. Boydston; R. A. Dunning; J. J. Yeager; S. Wood; A. L. Reese; A. Ferris; D. Miller; W. Weaver; N. E. Zeitouni; A. Phillips; D. Freeburger; I. Hooper; S. Ratnesar-Shumate; J. Yolitz; M. Krause; G. Williams; D. G. Dawson; A. Herzog; P. Dabisch; V. Wahl; M. C. Hevey; L. A. Altamura	10.1128/mSphere.00441-20	Experimental	-	virus viability	-	-	-	-	-	-
Modeling the role of respiratory droplets in Covid-19 type pandemics	2020	S. Chaudhuri; S. Basu; P. Kabi; V. R. Unni; A. Saha	10.1063/5.0015984	Observational	-	growth rate of infected population	-	-	-	-	-	-
Airborne SARS-CoV-2 Is Rapidly Inactivated by Simulated Sunlight	2020	M. Schuit; S. Ratnesar-Shumate; J. Yolitz; G. Williams; W. Weaver; B. Green; D. Miller; M. Krause; K. Beck; S. Wood; B. Holland; J. Bohannon; D. Freeburger; I. Hooper; J. Biryukov; L. A. Altamura; V. Wahl; M. Hevey; P. Dabisch	10.1093/infdis/jiaa334	Experimental	-	Aerosolized SARS-CoV-2 decay rates	-	-	-	-	-	-
The effect of temperature on persistence of SARS-CoV-2 on common surfaces	2020	S. Riddell; S. Goldie; A. Hill; D. Eagles; T. W. Drew	10.1186/s12985-020-01418-7	Experimental	-	The decay of SARS-CoV-2 infectivity on fomites (shown as TCID50 over time, and D-value, Z-value, half-life)	-	-	-	-	-	-
The influence of temperature, humidity, and simulated sunlight on the infectivity of SARS-CoV-2 in aerosols	2020	P. Dabisch; M. Schuit; A. Herzog; K. Beck; S. Wood; M. Krause; D. Miller; W. Weaver; D. Freeburger; I. Hooper; B. Green; G. Williams; B. Holland; J. Bohannon; V. Wahl; J. Yolitz; M. Hevey; S. Ratnesar-Shumate	10.1080/02786826.2020.1829536	Experimental	-	The decay of SARS-CoV-2 infectivity in aerosols (shown as TCID50 / L air)	-	-	-	-	-	-
SARS-CoV-2 infection: the environmental endurance of the virus can be influenced by the increase of temperature	2020	F. Magurano; M. Baggieri; A. Marchi; G. Rezza; L. Nicoletti; B. Eleonora; F. Concetta; F. Stefano; K. Maedeh; B. Paola; D. U. Emilio; G. Silvia	10.1016/j.cmi.2020.10.034	Experimental	-	The decay of SARS-CoV-2 infectivity on fomites (shown as TCID50 over time, and D-value)	-	-	-	-	-	-
Air transportation, population density and temperature predict the spread of COVID-19 in Brazil	2020	P. Pequeno; B. Mendel; C. Rosa; M. Bosholn; J. L. Souza; F. Baccaro; R. Barbosa; W. Magnusson	10.7717/peerj.9322	Observational	Brazil	cases	Brazil neg	Brazil ns	-	-	-	-
Are meteorological factors enhancing COVID-19 transmission in Bangladesh? Novel findings from a compound Poisson generalized linear modeling approach	2020	A. Islam; M. Hasanuzzaman; M. Shammi; R. Salam; M. Bodrud-Doza; M. M. Rahman; M. A. Mannan; S. Huq	10.1007/s11356-020-11273-2	Observational	Bangladesh	cases	Single lag0 tdin ns; Single lag1 tdin ns; Single lag2 tdin ns; Single lag3 tdin ns; Single lag4 tdin ns; Single lag5 tdin ns; Single lag0 tavg ns; Single lag1 tavg ns; Single lag2 tavg ns; Single lag3 tavg ns; Single lag4 tavg ns; Single lag5 tavg ns; Multi lag1 tdin ns; Multi lag2 tdin ns; Multi lag3 tdin neg; Multi lag4 tdin neg; Multi lag5 tdin neg; Multi lag1 tavg ns; Multi lag2 tavg ns; Mult…	Single lag0 nrh ns; Single lag1 nrh ns; Single lag2 nrh ns; Single lag3 nrh ns; Single lag4 nrh ns; Single lag5 nrh ns; Single lag0 drh ns; Single lag1 drh ns; Single lag2 drh ns; Single lag3 drh ns; Single lag4 drh ns; Single lag5 drh ns; Multi lag1 nrh ns; Multi lag2 nrh ns; Multi lag3 nrh pos; Multi lag4 nrh pos; Multi lag5 nrh pos; Multi lag1 drh ns; Multi lag2 drh ns; Multi lag3 drh pos; Mul…	-	-	Single lag0 rain ns; Single lag1 rain ns; Single lag2 rain ns; Single lag3 rain ns; Single lag4 rain ns; Single lag5 rain ns; Multi lag1 rain ns; Multi lag2 rain ns; Multi lag3 rain ns; Multi lag4 rain pos; Multi lag5 rain pos	-
Association between ambient temperature and COVID-19 infection in 122 cities from China	2020	J. Xie; Y. Zhu	10.1016/j.scitotenv.2020.138201	Observational	China	cases	tavg <3 lag0-7 pos; tavg <3 lag0-14 pos; tavg <3 lag0-21 pos; tavg >3 lag0-7 ns; tavg >3 lag 0-14 ns; tavg >3 lag 0-21 ns	-	-	-	-	-
Association of climatic factors with COVID-19 in Pakistan	2020	Y. Rehman; N. Rehman	10.3934/publichealth.2020066	Observational	Pakistan	cases;deaths	Sindh tmax cases univ neg; Punjab Pakistan tmax cases univ neg; Khyber Pakhtunkhwa cases univ tmax neg; Balochistan tmax cases univ neg; Islamabad tmax cases univ neg; Gilgit tmax cases univ neg; Azad Kashmir tmax cases univ neg; Sindh tmax cases multiv ns; Punjab Pakistan tmax cases multiv ns; Khyber Pakhtunkhwa cases multiv tmax ns; Balochistan tmax cases multiv ns; Islamabad tmax cases multiv …	Sindh cases univ neg; Punjab Pakistan cases univ pos; Khyber Pakhtunkhwa cases univ pos; Balochistan cases univ pos; Islamabad cases univ pos; Gilgit cases univ ns; Azad Kashmir cases univ pos; Sindh deaths univ neg; Punjab Pakistan deaths univ ns; Khyber Pakhtunkhwa deaths univ pos; Balochistan deaths univ pos; Islamabad deaths univ ns; Gilgit deaths univ ns; Azad Kashmir deaths univ pos; Sindh …	Sindh cases univ neg; Punjab Pakistan cases univ ns; Khyber Pakhtunkhwa cases univ neg; Balochistan cases univ ns; Islamabad cases univ ns; Gilgit cases univ ns; Azad Kashmir cases univ ns; Sindh deaths univ neg; Punjab Pakistan deaths univ neg; Khyber Pakhtunkhwa deaths univ ns; Balochistan deaths univ ns; Islamabad deaths univ ns; Gilgit deaths univ ns; Azad Kashmir deaths univ ns; Sindh cases …	Sindh cases univ ns; Punjab Pakistan cases univ ns; Khyber Pakhtunkhwa cases univ pos; Balochistan cases univ ns; Islamabad cases univ pos; Gilgit cases univ pos; Azad Kashmir cases univ pos; Sindh deaths univ ns; Punjab Pakistan deaths univ ns; Khyber Pakhtunkhwa deaths univ pos; Balochistan deaths univ neg; Islamabad deaths univ pos; Gilgit deaths univ pos; Azad Kashmir deaths univ pos; Sindh c…	-	-
Association of Social Distancing, Population Density, and Temperature With the Instantaneous Reproduction Number of SARS-CoV-2 in Counties Across the United States	2020	D. Rubin; J. Huang; B. T. Fisher; A. Gasparrini; V. Tam; L. Song; X. Wang; J. Kaufman; K. Fitzpatrick; A. Jain; H. Griffis; K. Crammer; J. Morris; G. Tasian	10.1001/jamanetworkopen.2020.16099	Observational	United States	reproduction number	United States Rt neg temperature warmed to 11C; United States pos between 11-20C; Unites States neg >20C	-	-	-	-	-
Asymmetric nexus between temperature and COVID-19 in the top ten affected provinces of China: A current application of quantile-on-quantile approach	2020	F. Shahzad; U. Shahzad; Z. Fareed; N. Iqbal; S. H. Hashmi; F. Ahmad	10.1016/j.scitotenv.2020.139115	Observational	China	cases	Hubei pos; Guangdong neg; Henan neg; Hunan pos; Anhui postitive; Zhejiang neg; Shandong neg; Jiangxi neg; Jiangsu neg; Heilongjiang pos	-	-	-	-	-
Challenging the spread of COVID-19 in Thailand	2020	K. Tantrakarnapa; B. Bhopdhornangkul	10.1016/j.onehlt.2020.100173	Observational	Thailand	cases	Spearman daily tmin pos; spearman daily tavg pos; spearman daily tmax pos	-	-	-	-	-
Comparative infection modeling and control of COVID-19 transmission patterns in China, South Korea, Italy and Iran	2020	J. He; G. Chen; Y. Jiang; R. Jin; A. Shortridge; S. Agusti; M. He; J. Wu; C. M. Duarte; G. Christakos	10.1016/j.scitotenv.2020.141447	Observational	Italy, Iran, China, South Korea	Transmission rate	Zhejiang lag 0 ns; Zhejiang lag 1 ns; Zhejiang lag 2 ns; Zhejiang lag 3 ns; Zhejiang lag 4 ns; Zhejiang lag 5 ns; Zhejiang lag 6 ns; Guangdong lag 0 ns; Guangdong lag 1 ns; Guangdong lag 2 ns; Guangdong lag 3 ns; Guangdong lag 4 ns; Guangdong lag 5 ns; Guangdong lag 6 ns; Xinjiang lag 0 s; Xinjiang lag 1 s; Xinjiang lag 2 s; Xinjiang lag 3 s; Xinjiang lag 4 s; Xinjiang lag 5 s; Xinjiang lag 6 s; …	Zhejiang lag 0 ns; Zhejiang lag 1 ns; Zhejiang lag 2 ns; Zhejiang lag 3 ns; Zhejiang lag 4 ns; Zhejiang lag 5 ns; Zhejiang lag 6 ns; Guangdong lag 0 ns; Guangdong lag 1 ns; Guangdong lag 2 ns; Guangdong lag 3 ns; Guangdong lag 4 ns; Guangdong lag 5 ns; Guangdong lag 6 ns; Xinjiang lag 0 ns; Xinjiang lag 1 ns; Xinjiang lag 2 s; Xinjiang lag 3 s; Xinjiang lag 4 s; Xinjiang lag 5 s; Xinjiang lag 6 s…	-	-	-	-
Containing the spread of coronavirus disease 2019 (COVID-19): Meteorological factors and control strategies	2020	J. Lin; W. Huang; M. Wen; D. Li; S. Ma; J. Hua; H. Hu; S. Yin; Y. Qian; P. Chen; Q. Zhang; N. Yuan; S. Sun	10.1016/j.scitotenv.2020.140935	Observational	China, Hong Kong, World	Transmission rate (mainland China), doubling time (all countries)	China transmission rate neg; World doubling time pos	China ns; world neg	-	-	-	-
Could the ambient higher temperature decrease the transmissibility of COVID-19 in China?	2020	Q. Wang; Y. Zhao; Y. Zhang; J. Qiu; J. Li; N. Yan; N. Li; J. Zhang; D. Tian; X. Sha; J. Jing; C. Yang; K. Wang; R. Xu; H. Yang; S. Zhao	10.1016/j.envres.2020.110576	Observational	China	reproduction number	China e lag 0 ns; China e lag 1 ns; China e lag 2 ns; China e lag 3 ns; China n lag 0 neg; China n lag 1 neg; China n lag 2 ns; China n lag 3 ns; China c lag 0 ns; China c lag 1 ns; China c lag 2 ns; China c lag 3 ns; China s lag 0 ns; China s lag 1 ns; China s lag 2 ns; China s lag 3 ns; China ne lag 0 ns; China ne lag 1 ns; China ne lag 2 ns; China ne lag 3 ns; Northwest lag 0 ns; Northwest lag…	-	-	-	-	-
COVID-19 in China: Risk Factors and R(0) Revisited	2021	I. M. Khan; U. Haque; W. Zhang; S. Zafar; Y. Wang; J. He; H. Sun; J. Lubinda; M. S. Rahman	10.1016/j.actatropica.2020.105731	Observational	China	reproduction number	China pos	-	-	-	-	-
COVID-19 in India: transmission dynamics, epidemiological characteristics, testing, recovery and effect of weather	2020	A. Chanda	10.1017/s0950268820001776	Observational	India	cases	India ns	India 90% of infected cases below absolute humidity of 3 g/m3	-	-	-	-
COVID-19 transmission in Mainland China is associated with temperature and humidity: A time-series analysis	2020	H. Qi; S. Xiao; R. Shi; M. P. Ward; Y. Chen; W. Tu; Q. Su; W. Wang; X. Wang; Z. Zhang	10.1016/j.scitotenv.2020.138778	Observational	China	cases;incidence rate ratio	Hubei neg; Guangdong ns; Henan ns; Zhejiang ns; Hunan pos; Anhui ns; Jiangxi ns; Jiangsu pos; Chongqing pos; Shandong ns; Sichuan ns; Heilongjiang ns; Beijing ns; Shanghai ns; Fujian ns; Hebei ns; Shaanxi ns; Guangxi ns; Yunnan ns; Hainan ns; Guizhou ns; Shanxi ns; Liaoning pos; Tianjin ns; Gansu ns; Jilin pos; Xinjiang ns; Inner Mongolia ns; Ningxia ns; Qinghai ns	Hubei neg; Guangdong ns; Henan pos; Zhejiang ns; Hunan ns; Anhui pos; Jiangxi ns; Jiangsu ns; Chongqing pos; Shandong ns; Sichuan ns; Heilongjiang ns; Beijing ns; Shanghai ns; Fujian ns; Hebei ns; Shaanxi ns; Guangxi ns; Yunnan ns; Hainan ns; Guizhou ns; Shanxi ns; Liaoning ns; Tianjin ns; Gansu ns; Jilin ns; Xinjiang ns; Inner Mongolia ns; Ningxia ns; Qinghai ns	-	-	-	-
Determinants of the infection rate of the COVID-19 in the U.S. using ANFIS and virus optimization algorithm (VOA)	2020	A. Behnood; E. Mohammadi Golafshani; S. M. Hosseini	10.1016/j.chaos.2020.110051	Observational	United States	infection rate	United States average temperature NS; United States minimum temperature NS; United States maximum temperature neg	United States pos	United States ns	-	United States ns	-
An ecological analysis of long-term exposure to PM2.5 and incidence of COVID-19 in Canadian health regions	2020	D. M. Stieb; G. J. Evans; T. M. To; J. R. Brook; R. T. Burnett	10.1016/j.envres.2020.110052	Observational	Canada	cases	Bivar tmin pos; bivar tmax pos; multivar tmin pos	-	-	-	-	-
Evidence that high temperatures and intermediate relative humidity might favor the spread of COVID-19 in tropical climate: A case study for the most affected Brazilian cities	2020	A. C. Auler; F. A. M. Cássaro; V. O. da Silva; L. F. Pires	10.1016/j.scitotenv.2020.139090	Observational	Brazil	cases	Manaus pos; Fortaleza pos; Brasilia pos; Rio de Janeiro pos; São Paolo pos	Manaus pos; Fortaleza pos; Brasilia pos; Rio de Janeiro pos; São Paolo pos	-	-	-	-
Eco-epidemiological assessment of the COVID-19 epidemic in China, January-February 2020	2020	P. Byass	10.1080/16549716.2020.1760490	Observational	China	cases	China tmin var; China tmax pos; China tavg pos	-	-	China var	China pos	-
Sunlight exposure increased Covid-19 recovery rates: A study in the central pandemic area of Indonesia	2020	A. Asyary; M. Veruswati	10.1016/j.scitotenv.2020.139016	Observational	Indonesia	cases;deaths	-	-	-	Jakarta Indonesia incidence ns; Jakarta deaths ns	-	-
Sunlight ultraviolet radiation dose is negatively correlated with the percent positive of SARS-CoV-2 and four other common human coronaviruses in the U.S	2021	L. Tang; M. Liu; B. Ren; Z. Wu; X. Yu; C. Peng; J. Tian	10.1016/j.scitotenv.2020.141816	Observational	United States	cases	-	-	-	Unites States c1 UV erythemal P neg; Unites States c1 UV VD P neg; Unites States c1 uv dna P neg; Unites States c1 UV erythemal K neg; Unites States c1 UV VD K neg; Unites States c1 uv dna K neg; Unites States c2 UV erythemal P neg; Unites States c2 UV VD P neg; Unites States c2 uv dna P neg; Unites States c2 UV erythemal K neg; Unites States c2 UV VD K neg; Unites States c2 uv dna K neg; Unites …	-	-
Role of meteorological factors on SARS-CoV-2 infection incidence in Italy and Spain before the vaccination campaign. A multi-city time series study	2022	Donzelli, G.', 'Biggeri, A.', 'Tobias, A.', 'Nottmeyer, L. N.', 'Sera, F.	10.1016/j.envres.2022.113134	Observational	Italy, Spain	cases	neg	neg	neg	var	neg	-
Limited role for meteorological factors on the variability in covid-19 incidence: a retrospective study of 102 Chinese cities	2021	Chong, K. C.', 'Ran, J.', 'Lau, S. Y. F.', 'Goggins, W. B.', 'Zhao, S.', 'Wang, P.', 'Tian, L.', 'Wang, M. H.', 'Mohammad, K. N.', 'Wei, L.', 'Xiong, X.', 'Liu, H.', 'Chan, P. K. S.', 'Wang, H.', 'Wang, Y.', 'Wang, J.	10.1371/journal.pntd.0009056	Observational	China	cases	mod3 neg;mod5 neg;mod3 temperate neg;mod5 temperate ns;mod3 (sub)tropical neg;mod5 (sub)tropical ns	mod3 neg;mod5 neg;mod3 temperate ns;mod5 temperate ns;mod3 (sub)tropical neg;mod5 (sub)tropical neg	-	-	-	-
Influence of temperature, and of relative and absolute humidity on COVID-19 incidence in England - A multi-city time-series study	2021	Nottmeyer, L. N.', 'Sera, F.	10.1016/j.envres.2021.110977	Observational	England	cases	England neg (r = −0.17)	England neg (r = −0.34)	-	-	-	-
Meteorological factors and incidence of COVID-19 during the first wave of the pandemic in Catalonia (Spain): A multi-county study	2021	Tobías, A.', 'Molina, T.', 'Rodrigo, M.', 'Saez, M.	10.1016/j.onehlt.2021.100239	Observational	Spain	cases	Catalonia Spain	Catalonia Spain	-	Catalonia Spain ns	-	-
The association of COVID-19 incidence with temperature, humidity, and UV radiation - A global multi-city analysis	2022	Nottmeyer, L.', 'Armstrong, B.', 'Lowe, R.', 'Abbott, S.', 'Meakin, S.', "O'Reilly, K.", 'von Borries, R.', 'Schneider, R.', 'Royé, D.', 'Hashizume, M.', 'Pascal, M.', 'Tobias, A.', 'Vicedo-Cabrera, A. M.', 'Lavigne, E.', 'Correa, P. M.', 'Ortega, N. V.', 'Kynčl, J.', 'Urban, A.', 'Orru, H.', 'Ryti, N.', 'Jaakkola, J.', 'Dallavalle, M.', 'Schneider, A.', 'Honda, Y.', 'Ng, C. F. S.', 'Alahmad, B.'…	10.1016/j.scitotenv.2022.158636	Observational	Brazil, Canada, Chile, Czech Republic, Estonia, Finland, France, Germany, Italy, Japan, Kuwait, Mexico, Peru, Romania, Singapore, South Africa, South Korea, Spain, United Kingdom, United States	cases	neg Chile;neg Czech Republic;neg Estonia; neg Germany;neg Italy;neg Japan;neg Kuwait;neg Romania;neg Spain;neg UK; pos Finland;South Korea pos; Mexico pos; France ns; Canada ns; United States ns	neg Chile; Czech Republic neg; Estonia neg; France neg; Japan neg;Spain neg;UK neg; Canada pos; Finland pos; South Korea pos; Brazil ns; Kuwait ns; Mexico ns; Italy ns; Romania ns; Singapore ns; South Africa ns; United States ns	-	Canada pos; Finland pos; Kuwait pos; Mexico pos;Spain pos; United States pos	-	-
Meteorological factors and COVID-19 incidence in 190 countries: An observational study	2021	C. Guo; Y. Bo; C. Lin; H. B. Li; Y. Zeng; Y. Zhang; M. S. Hossain; J. W. M. Chan; D. W. Yeung; K. O. Kwok; S. Y. S. Wong; A. K. H. Lau; X. Q. Lao	10.1016/j.scitotenv.2020.143783	Observational	na	cases	neg	var	var	-	-	-
Impact of meteorological parameters on COVID-19 transmission in Bangladesh: a spatiotemporal approach	2021	Hridoy, A. E.', 'Mohiman, M. A.', 'Tusher, Smsh', 'Nowraj, S. Z. A.', 'Rahman, M. A.	10.1007/s00704-021-03535-x	Observational	Bangladesh	cases	Dhaka city Bangladesh cases pos; Chattogram Bangladesh cases pos; Gazipur Bangladesh cases pos; Narayanganj Bangladesh cases pos; Rangpur Bangladesh cases pos; Sylhet Bangladesh cases pos; Bogura Bangladesh cases pos; Rajshahi Bangladesh cases pos; Khulna Bangladesh cases pos;Dhaka city Bangladesh incidence pos;Chattogram Bangladesh incidence pos; Gazipur Bangladesh incidence pos; Sylhet Banglade…	Dhaka city Bangladesh cases pos; Chattogram Bangladesh cases pos; Gazipur Bangladesh cases pos; Rangpur Bangladesh cases pos; Sylhet Bangladesh cases pos; Bogura Bangladesh cases pos; Rajshahi Bangladesh cases pos; Khulna Bangladesh cases pos;Narayanganj Bangladesh cases neg;Dhaka city Bangladesh incidence pos; Chattogram Bangladesh incidence pos; Rangpur Bangladesh incidence pos; Sylhet Banglade…	Dhaka city Bangladesh cases pos;Chattogram Bangladesh cases pos;Gazipur Bangladesh cases pos; Bogura Bangladesh cases pos; Rajshahi Bangladesh cases pos; Khulna Bangladesh cases pos;Narayanganj Bangladesh cases neg; Rangpur Bangladesh cases neg; Sylhet Bangladesh cases neg;Dhaka city Bangladesh incidence pos; Chattogram Bangladesh incidence pos; Narayanganj Bangladesh incidence pos; Gazipur Bangl…	-	Dhaka city Bangladesh cases pos; Chattogram Bangladesh cases pos; Gazipur Bangladesh cases pos; Rangpur Bangladesh cases pos; Bogura Bangladesh cases pos; Rajshahi Bangladesh cases pos; Narayanganj Bangladesh cases neg; Sylhet Bangladesh cases neg; Khulma Bangladesh cases neg;Dhaka city Bangladesh incidence pos; Chattogram Bangladesh incidence pos; Narayanganj Bangladesh incidence pos; Gazipur Ba…	-
Meteorological conditions are heterogeneous factors for COVID-19 risk in China	2021	Xiao, S.', 'Qi, H.', 'Ward, M. P.', 'Wang, W.', 'Zhang, J.', 'Chen, Y.', 'Bergquist, R.', 'Tu, W.', 'Shi, R.', 'Hong, J.', 'Su, Q.', 'Zhao, Z.', 'Ba, J.', 'Qin, Y.', 'Zhang, Z.	10.1016/j.envres.2021.111182	Observational	China	cases;transmission rate	incidence - nationwide ns ; incidence- city of Harbin China pos; Rt-nationwide ns; Rt-all cities and regions ns	incidence - nationwide ns ; incidence- Central China neg; Rt-nationwide ns; Rt-all cities and regions ns	-	-	-	-
Impact of Selected Meteorological Factors on COVID-19 Incidence in Southern Finland during 2020–2021	2022	Haga, L.', 'Ruuhela, R.', 'Auranen, K.', 'Lakkala, K.', 'Heikkilä, A.', 'Gregow, H.	10.3390/ijerph192013398	Observational	Finland	cases	var	var	-	-	-	-
The occurrence of COVID-19 is associated with air quality and relative humidity	2022	Tong, L.', 'Ji, L.', 'Li, D.', 'Xu, H.	10.1002/jmv.27395	Observational	China	cases	Shanghai China lag0 neg;Shanghai China lag5 neg;Shanghai China lag10 neg;Shanghai China lag15 neg	Shanghai China lag0 pos;Shanghai China lag5 pos;Shanghai China lag10 pos;Shanghai China lag15 pos	Shanghai China lag0 neg;Shanghai China lag5 neg;Shanghai China lag10 neg;Shanghai China lag15 neg	-	-	-
Weather Conditions and COVID-19 Incidence in a Cold Climate: A Time-Series Study in Finland	2020	Heibati, B.', 'Wang, W.', 'Ryti, N. R. I.', 'Dominici, F.', 'Ducatman, A.', 'Zhang, Z.', 'Jaakkola, J. J. K.	10.3389/fpubh.2020.605128	Observational	Finland	cases	Helsinki Finland ns; Kanta-Häme Finland ns;Central Finland ns;Länsi-Pohia Finland ns;Pirkanmaa Finland ns; Päijät-Häme Finland ns; Northern Ostrobothnia Finland ns; North Savo Finland ns; Soutwest Finland ns;Finland overall ns	Helsinki Finland ns; Kanta-Häme Finland ns;Central Finland neg;Länsi-Pohia Finland ns;Pirkanmaa Finland ns; Päijät-Häme Finland ns; Northern Ostrobothnia Finland ns; North Savo Finland neg; Soutwest Finland ns;Finland overall ns	-	-	-	-
Evaluation of the effects of meteorological factors on COVID-19 prevalence by the distributed lag nonlinear model	2022	Ai, H.', 'Nie, R.', 'Wang, X.	10.1186/s12967-022-03371-1	Observational	Portugal, Greece, Egypt, South Africa, Paraguay, Uruguay, South Korea, Japan	cases	neg Portugal (ρ= -0.63);neg Greece (ρ= -0.57);neg Egypt (ρ= -0.28);neg South Africa (ρ= -0.26);neg Paraguay (ρ= -0.23); neg South Korea (ρ= -0.45);neg Japan (ρ= -0.52); pos Uruguay (ρ= 0.17)	pos Portugal (ρ=0.58);pos South Africa (ρ= 0.15);pos Paraguay (ρ= 0.29);pos Uruguay (ρ=0.13);neg Egypt (ρ= -0.21);neg South Korea (-0.24);neg Japan (ρ=-0.39); ns Greece (ρ= -0.05)	-	neg Portugal (ρ= -0.77);neg Greece (ρ= -0.41);neg Egypt (ρ= -0.12);neg South Africa (ρ= -0.19);neg South Korea (ρ=-0.18);neg Japan (ρ= -0.38);ns Paraguay (ρ= -0.01); ns Uruguay (ρ=-0.07)	pos Portugal (ρ=0.3);neg Egypt (ρ= -0.21);neg South Africa (ρ= -0.11);neg South Korea ( ρ=-0.21);neg Japan (ρ=-0.25); ns Greece (ρ= 0.04); ns Paraguay (ρ= -0.01);ns Uruguay (ρ= -0.05)	-
Association between meteorological factors and daily new cases of COVID-19 in 188 countries: A time series analysis	2021	Yuan, J.', 'Wu, Y.', 'Jing, W.', 'Liu, J.', 'Du, M.', 'Wang, Y.', 'Liu, M.	10.1016/j.scitotenv.2021.146538	Observational	World	cases	neg: below 21 °C; pos: above 21 °C (weak)	neg:below 64% ; pos: above 64%	neg: below 6m/s ; pos: above 6m/s (weak)	-	-	-
Effects of Meteorological Factors and Air Pollutants on COVID-19 Transmission under the Action of Control Measures	2022	Han, F.', 'Zheng, X.', 'Wang, P.', 'Liu, D.', 'Zheng, M.	10.3390/ijerph19159323	Observational	China	cases	neg: north; pos: south	neg: north; pos: south	neg: south ; ns: north	-	-	-
Assessing the Impacts of Meteorological Factors on COVID-19 Pandemic Using Generalized Estimating Equations	2022	Lin, S.', 'Rui, J.', 'Xie, F.', 'Zhan, M.', 'Chen, Q.', 'Zhao, B.', 'Zhu, Y.', 'Li, Z.', 'Deng, B.', 'Yu, S.', 'Li, A.', 'Ke, Y.', 'Zeng, W.', 'Su, Y.', 'Chiang, Y. C.', 'Chen, T.	10.3389/fpubh.2022.920312	Observational	China	transmisibility;cases	Transmissibility mod1 neg; Transmissibility mod2 neg; Transmissibility mod3 neg; Transmissibility mod4 neg; Transmissibility mod5 neg; Transmissibility mod6 neg;Incidence rate mod1 ns; Incidence rate mod2 ns; Incidence rate mod3 ns; Incidence rate mod4 ns; Incidence rate mod5 ns; Incidence rate mod6 neg;Cases mod1 ns; Cases mod2 ns; Cases mod3 ns; Cases mod4 ns; Cases mod5 ns; Cases mod6 ns	Transmissibility mod1 pos; Transmissibility mod2 pos; Transmissibility mod3 pos; Transmissibility mod4 pos; Transmissibility mod5 pos; Transmissibility mod6 pos;Incidence rate mod1 pos; Incidence rate mod2 pos; Incidence rate mod3 pos; Incidence rate mod4 pos; Incidence rate mod5 pos; Incidence rate mod6 pos;Cases mod1 pos; Cases mod2 pos; Cases mod3 pos; Cases mod4 pos; Cases mod5 pos; Cases mod…	Transmissibility mod1 neg; Transmissibility mod2 neg; Transmissibility mod3 neg; Transmissibility mod4 neg; Transmissibility mod5 neg; Transmissibility mod6 neg;Incidence rate mod1 neg; Incidence rate mod2 neg; Incidence rate mod3 ns; Incidence rate mod4 ns; Incidence rate mod5 neg; Incidence rate mod5 neg;Cases mod1 neg; Cases mod2 neg; Cases mod3 neg; Cases mod4 neg; Cases mod5 neg; Cases mod6 …	Transmissibility mod1 neg; Transmissibility mod2 neg; Transmissibility mod3 neg; Transmissibility mod4 neg; Transmissibility mod5 neg; Transmissibility mod6 neg;Incidence rate mod1 pos; Incidence rate mod2 pos; Incidence rate mod3 neg; Incidence rate mod4 pos; Incidence rate mod5 pos; Incidence rate mod5 ns;Cases mod1 pos; Cases mod2 pos; Cases mod3 ns; Cases mod4 pos; Cases mod5 ns; Cases mod6 p…	Transmissibility mod1 ns; Transmissibility mod2 ns; Transmissibility mod3 ns; Transmissibility mod4 ns; Transmissibility mod5 ns; Transmissibility mod5 neg;Incidence rate mod1 neg; Incidence rate mod2 ns; Incidence rate mod3 neg; Incidence rate mod4 neg; Incidence rate mod5 neg; Incidence rate mod6 neg;Cases mod1 neg; Cases mod2 neg; Cases mod3 neg; Cases mod4 neg; Cases mod5 neg; Cases mod6 neg	Transmissibility mod1 ns; Transmissibility mod2 ns; Transmissibility mod3 ns; Transmissibility mod4 ns; Transmissibility mod5 ns; Transmissibility mod6 ns;Incidence rate mod1 pos; Incidence rate mod2 pos; Incidence rate mod3 ns; Incidence rate mod4 ns; Incidence rate mod5 pos; Incidence rate mod6 pos;Cases mod1 pos; Cases mod2 pos; Cases mod3 pos; Cases mod4 pos; Cases mod5 pos; Cases mod6 pos
Effects of temperature and relative humidity on the COVID-19 pandemic in different climates: a study across some regions in Algeria (North Africa)	2022	Boufekane, A.', 'Busico, G.', 'Maizi, D.	10.1007/s11356-021-16903-x	Observational	Algeria	cases	Algiers Algeria tmin pos;Annaba Algeria tmin pos;Jijel Algeria tmin pos;Oran Algeria tmin pos;Bilda Algeria tmin pos;Algiers Algeria tmax pos;Annaba Algeria tmax pos;Jijel Algeria tmax pos;Oran Algeria tmax pos;Bilda Algeria tmax pos;Setif Algeria tmin pos;Batna Algeria tmin pos;Djelfa Algeria tmin pos;Tiaret Algeria tmin pos;Naâma Algeria tmin pos;Setif Algeria tmax pos;Batna Algeria tmax pos;Dj…	Algiers Algeria hum neg;Annaba Algeria hum neg;Jijel Algeria hum neg;Oran Algeria hum neg;Bilda Algeria hum neg;Setif Algeria hum neg;Batna Algeria hum neg;Djelfa Algeria hum neg;Tiaret Algeria hum neg;Naâma Algeria hum neg	-	-	-	-
Influence of meteorological factors on the covid-19 transmission with season and geographic location	2021	Yang, X. D.', 'Li, H. L.', 'Cao, Y. E.	10.3390/ijerph18020484	Observational	China	cases	Wuhan China tmax neg; Wuhan China tmin neg; Wuhan China tavg neg;Beijing China tmax ns; Beijing China tmin ns; Beijing China tavg ns;Urumqi China tmax ns; Urumqi China tmin neg; Urumqi China tavg neg;Dalian China tmax ns; Dalian China tmin ns; Dalian China tavg ns	Wuhan China: ns ; Beijing China: -0.67 neg; Urumqi China: ns; Dalian China: -0.65 neg	Wuhan China: ns ; Beijing China: 0.65 pos; Urumqi China: ns; Dalian China: ns	-	Wuhan China: ns ; Beijing China: ns; Urumqi China: ns; Dalian China: ns	-
The Influence of Average Temperature and Relative Humidity on New Cases of COVID-19: Time-Series Analysis	2021	He, Z.', 'Chin, Y.', 'Yu, S.', 'Huang, J.', 'Zhang, C. J. P.', 'Zhu, K.', 'Azarakhsh, N.', 'Sheng, J.', 'He, Y.', 'Jayavanth, P.', 'Liu, Q.', 'Akinwunmi, B. O.', 'Ming, W. K.	10.2196/20495	Observational	China, South Korea, Japan, Malaysia, Singapore	cases	Beijing China neg; Shanghai China neg;Guangzhou China neg; Tokyo Japan pos; Wuhan China ns; Hong Kong ns; Singapore ns; Seoul South Korea ns; Kuala Lumpur Malaysia ns	Beijing China neg; Shanghai China neg;Guangzhou China neg; Tokyo Japan pos; Wuhan China ns; Hong Kong ns; Singapore ns; Seoul South Korea ns; Kuala Lumpur Malaysia ns	-	-	-	-
Coronavirus COVID-19 outbreak and control: Effect of temperature, relative humidity, and lockdown implementation	2021	Mozumder, M. S. I.', 'Amin, M. S. A.', 'Uddin, M. R.', 'Talukder, M. J.	10.1016/j.arcped.2020.12.006	Observational	United States, Italy, Spain	transmission rate	New York City ns; Lombardy Italy ns; Madrid Spain ns; Victoria (Australia) neg; Chile neg; Guayas (Ecuador) neg; Bangladesh, neg; Kuala Lumpur (Malaysia) neg; United Arab Emirates neg; Delhi (India) neg; Nigeria neg; Sudan neg	New York City ns; Lombardy Italy ns; Madrid Spain ns; Victoria (Australia) ns; Chile ns; Guayas (Ecuador) ns; Bangladesh, ns; Kuala Lumpur (Malaysia) ns; United Arab Emirates ns; Delhi (India) ns; Nigeria ns; Sudan ns	-	-	-	-
The correlation between temperature and the incidence of COVID-19 in four first-tier cities of China: a time series study	2022	Fang, Z. G.', 'Yang, S. Q.', 'Lv, C. X.', 'An, S. Y.', 'Guan, P.', 'Huang, D. S.', 'Zhou, B. S.', 'Wu, W.	10.1007/s11356-021-18382-6	Observational	China	cases	Shanghai China neg;Guangzhou China neg;Shenzen China neg;Beijing China var	-	-	-	-	-
Relationship between temperature and relative humidity on initial spread of COVID-19 cases and related deaths in Brazil	2022	Olinto, M. T. A.', 'Garcez, A.', 'Brunelli, G.', 'Olinto, F. A.', 'Fanton, M.', 'Canuto, R.	10.3855/jidc.15324	Observational	Brazil	cases;deaths	All cities incidence ns; All cities mortality rate ns; All cities cases ns; All cities death ns;Cities ml incidence ns; Cities ml mortality rate ns; Cities ml cases ns; Cities ml death ns;Cities hi incidence ns; Cities hi mortality rate ns; Cities hi cases ns; Cities hi death ns	All cities incidence ns; All cities mortality rate ns; All cities cases pos; All cities death pos;Cities ml incidence ns; Cities ml mortality rate ns; Cities ml cases ns; Cities ml death ns;Cities hi incidence ns; Cities hi mortality rate ns; Cities hi cases ns; Cities hi death ns;All cities incidence neg; All cities mortality rate neg; All cities cases neg; All cities death neg;Cities ml inciden…	-	-	-	-
Impact of environmental factors on COVID-19 cases and mortalities in major cities of Pakistan	2021	Basray, R.', 'Malik, A.', 'Waqar, W.', 'Chaudhry, A.', 'Wasif Malik, M.', 'Ali Khan, M.', 'Ansari, J. A.', 'Ikram, A.	10.1016/j.jobb.2021.02.001	Observational	Pakistan	cases;deaths	Lahore Pakistan pos ( Tmax ρ= 0.74, Tmin ρ=0.76, Taver ρ=0.77); Peshawar Pakistan pos (Tmax ρ= 0.69, Tmin ρ= 0.71, Taver ρ= 0.71) ; Karachi Pakistan pos (Tmax ρ= 0.62, Tmin ρ= 0.79, Taver ρ= 0.80) ; Islamabad Pakistan pos (Tmax ρ= 0.83, Tmin ρ= 0.83, Taver ρ= 0.84) ; Gilgit-Baltistan Pakistan pos (Tmax ρ= 0.66, Tmin ρ= 0.66, T aver ρ= 0.66) ]	Lahore Pakistan neg ( ρ= - 0.57) ; Pershawar Pakistan neg (ρ= -0.57) ; Islamabad Pakistan neg (ρ= - 0.72) ; Gilgit-Baltistan Pakistan neg(ρ= - 0.42) ] ; Karachi Pakistan pos (ρ =0.59)	-	-	Islamabad Pakistan neg ( ρ= -0.26) ; Pershawas Pakistan ns ;Lahore Pakistan ns; Karachi Pakistan ns; Gligit-Baltistan Pakistan ns	-
Temperature, humidity and outdoor air quality indicators influence COVID-19 spread rate and mortality in major cities of Saudi Arabia	2022	Ismail, I. M. I.', 'Rashid, M. I.', 'Ali, N.', 'Altaf, B. A. S.', 'Munir, M.	10.1016/j.envres.2021.112071	Observational	Saudi Arabia	cases;deaths	COVID-19 Infected pos [ ρ= 0.551 ] ; COVID-19 Death pos [ ρ= 0.501)	COVID-19 Infected neg [ ρ= - 0.395 ] ; COVID-19 Death neg [ ρ= - 0.377)	-	-	-	-
Effect of Climate on COVID-19 Incidence: A Cross-Sectional Study in Japan	2022	Kato, M.', 'Sakihama, T.', 'Kinjo, Y.', 'Itokazu, D.', 'Tokuda, Y.	10.4082/kjfm.20.0260	Observational	Japan	cases	neg	neg	-	-	-	-
The association between ambient temperature and mortality of the coronavirus disease 2019 (COVID-19) in Wuhan, China: a time-series analysis	2021	Zhu, G.', 'Zhu, Y.', 'Wang, Z.', 'Meng, W.', 'Wang, X.', 'Feng, J.', 'Li, J.', 'Xiao, Y.', 'Shi, F.', 'Wang, S.	10.1186/s12889-020-10131-7	Observational	China	deaths	Wuhan China var u shaped	Wuhan China ns	-	-	-	-
The outbreak of COVID-19 in Taiwan in late spring 2021: combinations of specific weather conditions and related factors	2022	Chang, S. A.', 'Kuan, C. H.', 'Hung, C. Y.', 'Wang, T. C. C.', 'Chen, Y. S.	10.1007/s11356-021-17055-8	Observational	Taiwan	cases	Tmax pos (ρ= 0.718, p < 0.01) ; lag0 pos;lag1 pos;lag2 pos;lag3 pos;lag4 pos;lag5 pos;lag6 pos;lag7 pos;lag8 pos;lag9 pos;lag10 pos;lag11 pos;lag12 pos;lag13 pos;lag14 pos	overall ns;lag0 ns;lag1 ns;lag2 ns;lag3 ns;lag4 ns;lag5 ns;lag6 ns;lag7 ns;lag8 ns;lag9 ns;lag10 ns;lag11 ns;lag12 ns;lag13 ns;lag14 ns	overall pos;lag0 pos;lag1 ns;lag2 ns;lag3 ns;lag4 ns;lag5 ns;lag6 ns;lag7 ns;lag8 ns;lag9 ns;lag10 ns;lag11 ns;lag12 ns;lag13 ns;lag14 ns	-	-	-
Effects of climate variables on the COVID-19 mortality in Bangladesh	2022	Karim, R.', 'Akter, N.	10.1007/s00704-022-04211-4	Observational	Bangladesh	deaths	pos	pos	-	-	pos	-
Effect of meteorological factors and Air Quality Index on the COVID-19 epidemiological characteristics: an ecological study among 210 countries	2021	Vali, M.', 'Hassanzadeh, J.', 'Mirahmadizadeh, A.', 'Hoseini, M.', 'Dehghani, S.', 'Maleki, Z.', 'Méndez-Arriaga, F.', 'Ghaem, H.	10.1007/s11356-021-14322-6	Observational	World	cases;deaths	ns COVID-19 cases: r= - 0.01 ; ns COVID-18 deaths: -0.03	ns growth rate of COVID-19 cases: (r= −0.08, P =0.151) ; ns daily deaths : (r= −0.09, P = 0.207)	neg r=−0.25, P= 0.04	-	neg daily COVID-19 cases: (r= −0.15, P=0.058); neg COVID-19 deaths: (r= −0.18, P =0.018)	pos COVID-19 cases: r=0.15 ; pos COVID-19 deaths: r=0.10
Relationship between Meteorological and Air Quality Parameters and COVID-19 in Casablanca Region, Morocco	2022	Khalis, M.', 'Toure, A. B.', 'Elbadisy, I.', 'Khomsi, K.', 'Najmi, H.', 'Bouaddi, O.', 'Marfak, A.', 'Al-Delaimy, W. K.', 'Berraho, M.', 'Nejjari, C.	10.3390/ijerph19094989	Observational	Morocco	cases	ns ρ= -0.18 p<0.01	ns ρ= −0.02, p<0.01	neg (ρ = −0.36, p < 0.001)	-	-	-
Effects of climatic factors on COVID-19 transmission in Ethiopia	2022	Endeshaw, F. B.', 'Getnet, F.', 'Temesgen, A. M.', 'Mirkuzie, A. H.', 'Olana, L. T.', 'Alene, K. A.', 'Birhanie, S. K.	10.1038/s41598-022-24024-9	Observational	Ethiopia	cases	Addis Ababa lag0 tmin neg;Addis Ababa lag1 tmin neg;Addis Ababa lag2 tmin neg;Addis Ababa lag3 tmin neg;Addis Ababa lag4 tmin neg;Addis Ababa lag5 tmin neg;Addis Ababa lag6 tmin neg;Addis Ababa lag7 tmin neg;Addis Ababa lag8 tmin neg; Addis Ababa lag9 tmin neg; Addis Ababa lag10 tmin ns; Addis Ababa lag11 tmin neg; Addis Ababa lag12 tmin neg;Addis Ababa lag13 tmin neg; Addis Ababa lag14 tmin neg;…	Addis Ababa lag0 rh neg;Addis Ababa lag1 rh neg;Addis Ababa lag2 rh neg;Addis Ababa lag3 rh neg;Addis Ababa lag4 rh neg;Addis Ababa lag5 rh neg;Addis Ababa lag6 rh neg;Addis Ababa lag7 rh neg;Addis Ababa lag8 rh neg; Addis Ababa lag9 rh neg; Addis Ababa lag10 rh neg; Addis Ababa lag11 rh neg; Addis Ababa lag12 rh neg;Addis Ababa lag13 rh neg; Addis Ababa lag14 rh neg	Addis Ababa lag0 wind pos;Addis Ababa lag1 wind pos;Addis Ababa lag2 wind pos;Addis Ababa lag3 wind pos;Addis Ababa lag4 wind pos;Addis Ababa lag5 wind pos;Addis Ababa lag6 wind pos;Addis Ababa lag7 wind pos;Addis Ababa lag8 wind pos; Addis Ababa lag9 wind pos; Addis Ababa lag10 wind ns; Addis Ababa lag11 wind pos; Addis Ababa lag12 wind pos;Addis Ababa lag13 wind pos; Addis Ababa lag14 wind pos	Addis Ababa lag0 sun pos;Addis Ababa lag1 sun pos;Addis Ababa lag2 sun pos;Addis Ababa lag3 sun pos;Addis Ababa lag4 sun pos;Addis Ababa lag5 sun pos;Addis Ababa lag6 sun pos;Addis Ababa lag7 sun ns;Addis Ababa lag8 sun ns; Addis Ababa lag9 sun ns; Addis Ababa lag10 sun ns; Addis Ababa lag11 sun ns; Addis Ababa lag12 sun ns;Addis Ababa lag13 sun ns; Addis Ababa lag14 sun ns	Addis Ababa lag0 rain ns;Addis Ababa lag1 rain ns;Addis Ababa lag2 rain ns;Addis Ababa lag3 rain ns;Addis Ababa lag4 rain ns;Addis Ababa lag5 rain ns;Addis Ababa lag6 rain ns;Addis Ababa lag7 rain ns;Addis Ababa lag8 rain ns; Addis Ababa lag9 rain ns; Addis Ababa lag10 rain ns; Addis Ababa lag11 rain ns; Addis Ababa lag12 rain ns;Addis Ababa lag13 rain ns; Addis Ababa lag14 rain ns	-
Impact of meteorological conditions on the dynamics of the COVID-19 pandemic in Poland	2021	Bochenek, B.', 'Jankowski, M.', 'Gruszczynska, M.', 'Nykiel, G.', 'Gruszczynski, M.', 'Jaczewski, A.', 'Ziemianski, M.', 'Pyrc, R.', 'Figurski, M.', 'Pinkas, J.	10.3390/ijerph18083951	Observational	Poland	cases;deaths	COVID-19 cases : neg [Tmax: lag10 (ρ= -0.40) ] ; COVID-19 deaths : neg [Tmax: lag10 (ρ= -0.49) ]	COVID-19 cases: pos[ lag14 ρ= 0.41 ] ; COVID-19 deaths: pos [lag13 ρ=0.36]	cases ns;deaths ns	-	-	-
The impact of meteorological factors and PM2.5 on COVID-19 transmission	2022	Zhou, N.', 'Dai, H.', 'Zha, W.', 'Lv, Y.	10.1017/s0950268821002570	Observational	United States	cases	pos California ρ= 0.440; New York state pos ρ= 0.674; Florida pos ρ= 0.278; Texas ns	-	neg California ρ= -0.275; New York state pos ρ= - 0.379; Florida ns; Texas ns	-	California ns; Florida ns; New York state ns; Texas ns	-
Indirect Response of the Temperature, Humidity, and Rainfall on the Spread of COVID-19 over the Indian Monsoon Region	2023	Mehta, S. K.', 'Ananthavel, A.', 'Reddy, T. V. R.', 'Ali, S.', 'Mehta, S. B.', 'Kakkanattu, S. P.', 'Purushotham, P.', 'Betsy, K. B.	10.1007/s00024-022-03205-7	Observational	India	cases	Delhi India var;Mumbai India var;Kolkata India var;Bengaluru India var;Chennai India var	Delhi India var;Mumbai India var;Kolkata India var;Bengaluru India var;Chennai India var	-	-	-	-
Multi-outputs Gaussian process for predicting Burkina Faso COVID-19 spread using correlations from the weather parameters	2022	Zio, S.', 'Lamien, B.', 'Tiemounou, S.', 'Adaman, Y.', 'Tougri, I.', 'Beidari, M.', 'Boris, O. W. Y. S.	10.1016/j.idm.2022.06.006	Observational	Burkina Faso	cases	neg r= -0.15	neg ρ= - 0.42	neg wind speed : ρ= - 0.3 ; neg wind derection : ρ= -0.38	-	neg ρ= - 0.23	-
Significance between air pollutants, meteorological factors, and COVID-19 infections: probable evidences in India	2021	Sahoo, M. M.	10.1007/s11356-021-12709-z	Observational	India	cases	pos Mean Temp: r= 0.22 ;	neg RH: r= - 0.28; neg AH: r= -0.02	pos r= 0.02	-	neg r= - 0.13	pos
Associations of Ambient Air Pollutants and Meteorological Factors With COVID-19 Transmission in 31 Chinese Provinces: A Time Series Study	2021	Cao, H.', 'Li, B.', 'Gu, T.', 'Liu, X.', 'Meng, K.', 'Zhang, L.	10.1177/00469580211060259	Observational	China	cases	Guangdong China neg - 0.0933 ; Heilongijang China neg -0.1012 ; Hubei China neg - 0.006;Beijing China ns;Hainan China ns	Guangdong China neg - 0.0074 ; Heilongjiang China neg -0.055 ; Hubei China neg - 0.008;Beijing China ns;Hainan China ns	Guangdong China ns; Heilongjiang China ns; Hubei China neg;Beijing China ns;Hainan China ns	-	-	-
Association between temperature and COVID-19 transmission in 153 countries	2022	Liu, M.', 'Li, Z.', 'Liu, M.', 'Zhu, Y.', 'Liu, Y.', 'Kuetche, M. W. N.', 'Wang, J.', 'Wang, X.', 'Liu, X.', 'Li, X.', 'Wang, W.', 'Guo, X.', 'Tao, L.	10.1007/s11356-021-16666-5	Observational	153 countries and 31 provinces ofmainland China.	cases	var	-	-	-	-	-
Evidence and magnitude of the effects of meteorological changes on SARS-CoV-2 transmission	2021	Kaplin, A.', 'Junker, C.', 'Kumar, A.', 'Ribeiro, M. A.', 'Yu, E.', 'Wang, M.', 'Smith, T.', 'Rai, S. N.', 'Bhatnagar, A.	10.1371/journal.pone.0246167	Observational	50 countries	coefficients of time;cases;deaths	neg	-	-	-	-	-
Effect of ambient air pollution and meteorological factors on the potential transmission of COVID-19 in Turkey	2022	Orak, N. H.	10.1016/j.envres.2022.113646	Observational	Turkey	cases	pos	pos	wind angle ns;wind speed pos	-	-	-
Association between environmental factors and COVID-19 in Shanghai, China	2021	Ma, Y.', 'Cheng, B.', 'Shen, J.', 'Wang, H.', 'Feng, F.', 'Zhang, Y.', 'Jiao, H.	10.1007/s11356-021-13834-5	Observational	China	cases	Shanghai China var (non linear best fit, with logRR ~stable and above 0 until about 6C, declining afterward to about -1.5 around 12C and then stable)	-	-	-	-	-
Association of air pollution and meteorological variables with COVID-19 incidence: Evidence from five megacities in India	2021	Kolluru, S. S. R.', 'Patra, A. K.', 'Nazneen', 'Shiva Nagendra, S. M.	10.1016/j.envres.2021.110854	Observational	India	cases	cases may pos;deaths may pos;cases june pos;deaths june pos	cases may neg;deaths may ns;cases june neg;deaths june ns	cases may neg;deaths may ns;cases june neg;deaths june ns	-	-	-
Econometric analysis of COVID-19 cases, deaths, and meteorological factors in South Asia	2021	Jain, M.', 'Sharma, G. D.', 'Goyal, M.', 'Kaushal, R.', 'Sethi, M.	10.1007/s11356-021-12613-6	Observational	Afghanistan;Bangladesh;Bhutan;India;Maldives;Nepal;Pakistan;Sri Lanka	cases;deaths	fmols cases pos;dols cases pos;ccr cases pos;fmols deaths ns;dols deaths ns;ccr deaths ns	fmols cases ns;dols cases ns;ccr cases ns;fmols deaths ns;dols deaths ns;ccr deaths ns	fmols cases ns;dols cases ns;ccr cases ns;fmols deaths ns;dols deaths ns;ccr deaths ns	-	-	fmols cases ns;dols cases ns;ccr cases ns;fmols deaths ns;dols deaths ns;ccr deaths ns
The spatial clustering analysis of COVID-19 and its associated factors in mainland China at the prefecture level	2021	Liu, M.', 'Liu, M.', 'Li, Z.', 'Zhu, Y.', 'Liu, Y.', 'Wang, X.', 'Tao, L.', 'Guo, X.	10.1016/j.scitotenv.2021.145992	Observational	China	cases	var (geographical, range -0.16 - 0.20)	pos (range 0.02 - 0.21)	neg (range -0.05 - -0.03)	-	pos (range: 0.01 - 0.05)	-
Association between air quality, meteorological factors and COVID-19 infection case numbers	2021	Lorenzo, J. S. L.', 'Tam, W. W. S.', 'Seow, W. J.	10.1016/j.envres.2021.111024	Observational	Singapore	cases	Singapore pos	Singapore ns	-	-	Singapore neg	-
The interactive effects of ambient air pollutants-meteorological factors on confirmed cases of COVID-19 in 120 Chinese cities	2021	Zhou, J.', 'Qin, L.', 'Meng, X.', 'Liu, N.	10.1007/s11356-021-12648-9	Observational	China	cases	ns	-	ns	neg	pos	pos
Application of Machine Learning to Study the Association between Environmental Factors and COVID-19 Cases in Mississippi, USA	2022	Tuluri, F.', 'Remata, R.', 'Walters, W. L.', 'Tchounwou, P. B.	10.3390/math10060850	Observational	United States	cases	Mississippi United States neg	Mississippi United States neg	Mississippi United States neg	-	Mississippi United States neg	Mississippi United States pos
Investigating the roles of meteorological factors in COVID-19 transmission in Northern Italy	2021	Khursheed, A.', 'Mustafa, F.', 'Akhtar, A.	10.1007/s11356-021-14038-7	Observational	Italy	deaths	Milan Italy neg	Milan Italy rh neg;Milan Italy ah neg	-	-	-	-
Influence of air pollution and meteorological factors on the spread of COVID-19 in the Bangkok Metropolitan Region and air quality during the outbreak	2021	Sangkham, S.', 'Thongtip, S.', 'Vongruang, P.	10.1016/j.envres.2021.111104	Observational	Thailand	cases	Bangkok Thailand spearman pos;Bangkok Thailand kendall pos	Bangkok Thailand spearman rh pos;Bangkok Thailand spearman ah pos;Bangkok Thailand kendall rh pos;Bangkok Thailand kendall ah pos	Bangkok Thailand spearman pos;Bangkok Thailand kendall pos	-	Bangkok Thailand spearman ns;Bangkok Thailand kendall ns	-
The non-linear and interactive effects of meteorological factors on the transmission of COVID-19: A panel smooth transition regression model for cities across the globe	2023	Zhai, G.', 'Qi, J.', 'Zhou, W.', 'Wang, J.	10.1016/j.ijdrr.2022.103478	Observational	58 cities on all continents	cases	var	var	-	-	-	-
Statistical analysis of COVID-19 infection caused by environmental factors: Evidence from Pakistan	2021	Fawad, M.', 'Mubarik, S.', 'Malik, S. S.', 'Ren, J.	10.1016/j.lfs.2021.119093	Observational	Pakistan	cases	Punjab pearson pos;Khyber Pakhtunkhwa pearson pos;Sindh pearson pos;Balochistan pearson pos	Punjab pearson ns;Khyber Pakhtunkhwa pearson neg;Sindh pearson ns;Balochistan pearson neg	Punjab pearson pos;Khyber Pakhtunkhwa pearson pos;Sindh pearson ns;Balochistan pearson pos	-	-	Punjab pearson ns;Khyber Pakhtunkhwa pearson neg;Sindh pearson ns;Balochistan pearson ns
Impact of temperature and relative humidity on the transmission of COVID-19: A modelling study in China and the United States	2021	Wang, J.', 'Tang, K.', 'Feng, K.', 'Lin, X.', 'Lv, W.', 'Chen, K.', 'Wang, F.	10.1136/bmjopen-2020-043863	Observational	United States;China	reproduction number	china overall neg;china before jan24 neg;china after jan24 neg;united states overall neg;united states before apr7 neg;united states after apr7 ns	china overall neg;china before jan24 neg;china after jan24 neg;united states overall ns;united states before apr7 neg;united states after apr7 ns	-	-	-	-
The association between COVID-19 deaths and short-term ambient air pollution/meteorological condition exposure: a retrospective study from Wuhan, China	2021	Jiang, Y.', 'Xu, J.	10.1007/s11869-020-00906-7	Observational	China	deaths	Wuhan China neg	Wuhan China ns	-	-	-	-
Impact of environmental temperature and relative humidity on spread of COVID-19 infection in India: a cross-sectional time-series analysis	2022	Panigrahi, A.', 'Mohapatra, I.', 'Kanyari, S. S.', 'Maharana, S.', 'Panigrahi, M.	10.1080/19338244.2021.1910117	Observational	India	cases	mod1 neg;mod2 neg;mod3 neg;mod4 neg;mod5 neg;mod6 neg;mod7 neg;mod8 neg;mod9 neg;mod10 neg;mod11 neg;mod12 neg;mod13 neg;mod14 neg	mod1 ns;mod2 ns;mod3 neg;mod4 ns;mod5 ns;mod6 ns;mod7 ns;mod8 ns;mod9 neg;mod10 neg;mod11 neg;mod12 neg;mod13 neg;mod14 neg	mod1 ns;mod2 ns;mod3 neg;mod4 ns;mod5 ns;mod6 ns;mod7 ns;mod8 ns;mod9 ns;mod10 ns;mod11 ns;mod12 ns;mod13 ns;mod14 ns	-	-	mod1 ns;mod2 ns;mod3 neg;mod4 ns;mod5 ns;mod6 ns;mod7 ns;mod8 ns;mod9 ns;mod10 ns;mod11 ns;mod12 ns;mod13 ns;mod14 ns
Modeling and Preliminary Analysis of the Impact of Meteorological Conditions on the COVID-19 Epidemic	2022	Sun, C.', 'Chao, L.', 'Li, H.', 'Hu, Z.', 'Zheng, H.', 'Li, Q.	10.3390/ijerph19106125	Observational	United States;Morocco;United Kingdom;Uzbekistan;United States;China	cases	United Kingdom pos;Nepal pos;Morocco pos;Uzbekistan pos;Wuhan China neg;Alabama United States pos;California United States pos;Idaho United States pos; North Dakota United States pos;South Dakota United States pos;Wisconsin United States pos;Wyoming United States pos;Kentucky United States pos;Montana United States pos;Arizona United States neg;Massachusetts United States neg;New Hampshire United…	United Kingdom ns;Nepal pos;Morocco pos;Uzbekistan pos;Wuhan China neg;Alabama United States neg;California United States neg;Idaho United States neg; North Dakota United States neg;South Dakota United States ns;Wisconsin United States neg;Wyoming United States neg;Kentucky United States ns;Montana United States pos;Arizona United States neg;Massachusetts United States ns;New Hampshire United Sta…	United Kingdom ns;Nepal pos;Morocco ns;Uzbekistan ns;Wuhan China ns;Alabama United States ns;California United States neg;Idaho United States ns; North Dakota United States neg;South Dakota United States neg;Wisconsin United States ns;Wyoming United States neg;Kentucky United States neg;Montana United States ns;Arizona United States pos;Massachusetts United States ns;New Hampshire United States n…	-	-	United Kingdom ns;Nepal neg;Morocco ns;Uzbekistan neg;Wuhan China neg;Alabama United States pos;California United States neg;Idaho United States pos; North Dakota United States neg;South Dakota United States neg;Wisconsin United States pos;Wyoming United States pos;Kentucky United States pos;Montana United States pos;Arizona United States ns;Massachusetts United States neg;New Hampshire United St…
Effect of temperature and humidity on coronavirus infection in Pakistan	2022	Akbar, F.', 'Suleman, M.', 'Israr, M.', 'Ali, S. S.', 'Zaman, N.', 'Khan, O.', 'Ali, J.', 'Ahmad, W.', 'Rahat, M. A.', 'Rasool, A.', 'Shah, M.', 'Hussain, Z.', 'Ali, M.	10.1016/j.genrep.2021.101441	Observational	Pakistan	cases	Baluchistan Pakistan ns;Khyber Pakhtunkhwa Pakistan ns;Punjab Pakistan ns;Sindh Pakistan ns	Baluchistan Pakistan ns;Khyber Pakhtunkhwa Pakistan ns;Punjab Pakistan ns;Sindh Pakistan ns	-	-	-	-
Meteorological factors' effects on COVID-19 show seasonality and spatiality in Brazil	2022	Yin, C.', 'Zhao, W.', 'Pereira, P.	10.1016/j.envres.2022.112690	Observational	Brazil	cases	mod1 tmax ns;mod2 tmax ns;mod1 tavg ns;mod2 tavg ns;mod3 tavg neg;mod4 tavg ns;mod1 tmin pos;mod2 tmin pos;mod3 tmin pos	mod1 rh ns;mod2 rh neg;mod3 rh neg;mod4 rh neg;mod1 rhmin ns;mod2 rhmin pos;mod3 rhmin pos	mod1 neg;mod2 neg;mod3 neg;mod4 neg	-	-	mod1 ns
Effect of environmental, economic and health factors on CoVid-19 transmission	2021	Anam, S.', 'Shar, N. A.	10.6026/97320630017037	Observational	India;Japan;Hong Kong;South Africa	cases	neg	ns	-	-	-	-
The effect of temperature, humidity, precipitation and cloud coverage on the risk of COVID-19 infection in temperate regions of the USA-A case-crossover study	2022	Jansson, M. K.', 'Yamamoto, S.	10.1371/journal.pone.0273511	Observational	United States	cases	New York City USA overall neg;New York City USA adj neg;Marion County Indiana USA overall ns;Marion County Indiana USA adj ns;Seattle and King County Washington USA overall ns;Seattle and King County Washington USA adj var;Franklin County Ohio USA overall ns;Franklin County Ohio USA adj var;Baltimore County Maryland USA overall pos;Baltimore County Maryland USA adj var	New York City USA overall var;New York City USA adj ns;Marion County Indiana USA overall var;Marion County Indiana USA adj ns;Seattle and King County Washington USA overall var;Seattle and King County Washington USA adj var;Franklin County Ohio USA overall ns;Franklin County Ohio USA adj ns;Baltimore County Maryland USA overall pos;Baltimore County Maryland USA adj var	-	-	-	-
Challenges in the control of COVID-19 outbreaks caused by the delta variant during periods of low humidity: an observational study in Sydney, Australia	2021	Ward, M. P.', 'Liu, Y.', 'Xiao, S.', 'Zhang, Z.	10.1186/s40249-021-00926-0	Observational	Australia	cases	Sydney Australia pos	Sydney Australia neg	-	-	-	-
The impact of environmental and climate parameters on the incidence and mortality of COVID-19 in the six Gulf Cooperation Council countries: A cross-country comparison study	2022	Saddik, B.', 'Awad, M. A.', 'Al-Bluwi, N.', 'Hussein, A.', 'Shukla, A.', 'Al-Shujairi, A.', 'AlZubaidi, H.', 'Al-Hajjaj, M. S.', 'Halwani, R.', 'Hamid, Q.	10.1371/journal.pone.0269204	Observational	Bahrain;Kuwait;Oman;Qatar;Saudi Arabia;United Arab Emirates	cases;deaths	Bahrain feb20 cases ns;Bahrain mar20 ns; Bahrain apr20 cases ns; Bahrain may20 pos; Bahrain jun20 ns; Bahrain jul20 cases pos; Bahrain aug20 cases ns; Bahrain sep20 cases ns; Bahrain oct20 cases pos; Bahrain nov20 cases pos; Bahrain dec20 cases neg; Bahrain jan21 cases ns; Bahrain feb21 cases ns; Bahrain mar21 cases pos;Bahrain overall cases pos;Bahrain feb20 deaths ns;Bahrain mar20 ns; Bahrain a…	Bahrain feb20 cases ns;Bahrain mar20 ns; Bahrain apr20 cases pos; Bahrain may20 neg; Bahrain jun20 ns; Bahrain jul20 cases ns; Bahrain aug20 cases ns; Bahrain sep20 cases ns; Bahrain oct20 cases ns; Bahrain nov20 cases ns; Bahrain dec20 cases ns; Bahrain jan21 cases ns; Bahrain feb21 cases ns; Bahrain mar21 cases ns; Bahrain overall cases neg;Bahrain feb20 deaths ns;Bahrain mar20 ns; Bahrain apr2…	Bahrain feb20 cases ns;Bahrain mar20 ns; Bahrain apr20 cases ns; Bahrain may20 ns; Bahrain jun20 ns; Bahrain jul20 cases neg; Bahrain aug20 cases ns; Bahrain sep20 cases neg; Bahrain oct20 cases ns; Bahrain nov20 cases ns; Bahrain dec20 cases ns; Bahrain jan21 cases ns; Bahrain feb21 cases ns; Bahrain mar21 cases ns; Bahrain overall cases ns;Bahrain feb20 deaths ns;Bahrain mar20 ns; Bahrain apr20…	-	-	-
Impact of climate indicators on the COVID-19 pandemic in Saudi Arabia	2022	Abdel-Aal, M. A. M.', 'Eltoukhy, A. E. E.', 'Nabhan, M. A.', 'AlDurgam, M. M.	10.1007/s11356-021-17305-9	Observational	Saudi Arabia	cases	Madinah Saudi Arabia 2020 ns;Jeddah Saudi Arabia 2020 pos;Riyadh Saudi Arabia 2020 pos;Dammam Saudi Arabia 2020 pos;Makkah Saudi Arabia 2020 pos;Madinah Saudi Arabia 2021 ns;Jeddah Saudi Arabia 2021 pos;Riyadh Saudi Arabia 2021 pos;Dammam Saudi Arabia 2021 pos;Makkah Saudi Arabia 2021 pos	Madinah Saudi Arabia 2020 ns;Jeddah Saudi Arabia 2020 ns;Riyadh Saudi Arabia 2020 neg;Dammam Saudi Arabia 2020 neg;Makkah Saudi Arabia 2020 ns;Madinah Saudi Arabia 2021 neg;Jeddah Saudi Arabia 2021 ns;Riyadh Saudi Arabia 2021 ns;Dammam Saudi Arabia 2021 neg;Makkah Saudi Arabia 2021 ns	Madinah Saudi Arabia 2020 ns;Jeddah Saudi Arabia 2020 ns;Riyadh Saudi Arabia 2020 neg;Dammam Saudi Arabia 2020 ns;Makkah Saudi Arabia 2020 ns;Madinah Saudi Arabia 2021 ns;Jeddah Saudi Arabia 2021 ns;Riyadh Saudi Arabia 2021 neg;Dammam Saudi Arabia 2021 ns;Makkah Saudi Arabia 2021 neg	-	-	Madinah Saudi Arabia 2020 ns;Jeddah Saudi Arabia 2020 neg;Riyadh Saudi Arabia 2020 neg;Dammam Saudi Arabia 2020 neg;Makkah Saudi Arabia 2020 ns;Madinah Saudi Arabia 2021 neg;Jeddah Saudi Arabia 2021 neg;Riyadh Saudi Arabia 2021 neg;Dammam Saudi Arabia 2021 neg;Makkah Saudi Arabia 2021 ns
COVID-19 transmission in Africa: estimating the role of meteorological factors	2022	Osman, M. A.	10.1016/j.heliyon.2022.e10901	Observational	South Africa;Morocco;Tunisia;Ethiopia	cases	South Africa ns;Morocco neg;Tunisia neg;Ethiopia ns	South Africa ns;Morocco pos;Tunisia pos;Ethiopia neg	-	-	-	-
Correlation Between Local Air Temperature and the COVID-19 Pandemic in Hubei, China	2020	Hu, C. Y.', 'Xiao, L. S.', 'Zhu, H. B.', 'Zhu, H.', 'Liu, L.	10.3389/fpubh.2020.604870	Observational	China	cases	Wuhan China tmax d0 ns; Wuhan China tmax d1 ns; Wuhan China tmax d2 ns; Wuhan China tmax d3 pos; Wuhan China tmax d4 pos; Wuhan China tmax d5 pos; Wuhan China tmax d6 pos; Wuhan China tmax d7 ns; Wuhan China tmax d8 ns; Wuhan China tmax d9 ns; Wuhan China tmax d10 ns; Wuhan China tmax d11 ns; Wuhan China tmax d12 ns; Wuhan China tmax d13 ns; Wuhan China tmax d14 ns;Xiaogan China tmax d0 pos; Xiao…	-	-	-	-	-
A data-driven eXtreme gradient boosting machine learning model to predict COVID-19 transmission with meteorological drivers	2022	Rahman, Md S.', 'Chowdhury, A. H.	10.1371/journal.pone.0273319	Observational	Afghanistan;Bangladesh;Bhutan;India;Maldives;Nepal;Pakistan;Sri Lanka	cases	Afghanistan tmin0 neg;Afghanistan tmax0 pos;Afghanistan tmax4 ns;Bangladesh tmin0 ns;Bangladesh tmax0 ns;Bangladesh tmax4 ns;Bhutan tmin0 ns;Bhutan tmax0 ns;Bhutan tmax4 ns;India tmin0 ns;India tmax0 ns;India tmax4 pos;Maldives tmin0 ns;Maldives tmax0 ns;Maldives tmax4 ns;Nepal tmin0 ns;Nepal tmax0 ns;Nepal tmax4 ns;Pakistan tmin0 ns;Pakistan tmax0 ns;Pakistan tmax4 ns;Sri Lanka tmin0 ns;Sri Lank…	Afghanistan rh10 neg;Afghanistan rh26 pos;Bangladesh rh10 ns;Bangladesh rh26 ns;Bhutan rh10 ns;Bhutan rh26 neg;India rh10 ns;India rh26 ns;Maldives rh10 ns;Maldives rh26 ns;Nepal rh10 neg;Nepal rh26 ns;Pakistan rh10 ns;Pakistan rh26 ns;Sri Lanka rh10 ns;Sri Lanka rh26 ns	Afghanistan wind9 neg;Afghanistan wind13 pos;Bangladesh wind9 neg;Bangladesh wind13 ns;Bhutan wind9 ns;Bhutan wind13 ns;India wind9 ns;India wind13 ns;Maldives wind9 ns;Maldives wind13 neg;Nepal wind9 ns;Nepal wind13 ns;Pakistan wind9 ns;Pakistan wind13 ns;Sri Lanka wind9 ns;Sri Lanka wind13 ns	-	-	Afghanistan pres9 neg;Afghanistan pres13 pos;Afghanistan pres28 ns;Bangladesh pres9 ns;Bangladesh pres13 ns;Bangladesh pres28 ns;Bhutan pres9 ns;Bhutan pres13 ns;Bhutan pres28 ns;India pres9 neg;India pres13 ns;India pres28 pos;Maldives pres9 ns;Maldives pres13 ns;Maldives pres28 ns;Nepal pres9 ns;Nepal pres13 ns;Nepal pres28 ns;Pakistan pres9 ns;Pakistan pres13 ns;Pakistan pres28 pos;Sri Lanka p…
Weather Parameters and COVID-19 A Correlational Analysis	2021	Pahuja, S.', 'Madan, M.', 'Mittal, S.', 'Pandey, R. M.', 'Madan, K.', 'Mohan, A.', 'Hadda, V.', 'Tiwari, P.', 'Guleria, R.	10.1097/JOM.0000000000002082	Observational	India	reproduction number;doubling time	New Delhi India r0 weekly neg;New Delhi India dt weekly neg;New Delhi India r0 daily neg	New Delhi India r0 weekly ns;New Delhi India dt weekly ns;New Delhi India r0 daily ns	New Delhi India r0 weekly ns;New Delhi India dt weekly ns;New Delhi India r0 daily ns	-	-	-
The effects of weather on the spread of COVID-19: evidence from Ghana	2021	Aidoo, E. N.', 'Adebanji, A. O.', 'Awashie, G. E.', 'Appiah, S. K.	10.1186/s42269-021-00484-3	Observational	Ghana	cases	var	var	pos	-	-	pos
Temporal and spatial analysis of COVID-19 transmission in China and its influencing factors	2021	Wang, Q.', 'Dong, W.', 'Yang, K.', 'Ren, Z.', 'Huang, D.', 'Zhang, P.', 'Wang, J.	10.1016/j.ijid.2021.03.014	Observational	China	cases	overall neg;lag0 neg;lag3 neg;lag7 neg;lag14 neg	-	overall ws neg;lag0 ws neg;lag3 ws ns;lag7 ws ns;lag14 ws ns;overall gust pos;lag0 gust pos;lag3 gust pos;lag7 gust pos;lag14 gust pos	-	overall neg;lag0 neg;lag3 neg;lag7 neg;lag14 neg	-
Does climate play any role in covid-19 spreading?—an Australian perspective	2021	Abraham, J.', 'Turville, C.', 'Dowling, K.', 'Florentine, S.	10.3390/ijerph18179086	Observational	Australia	cases	Victoria Australia pearson ots tmax neg;Victoria Australia spearman ots tmax neg; Victoria Australia pearson sts tmax ns; Victoria Australia spearman sts tmax ns;Victoria Australia pearson ots tmin neg;Victoria Australia spearman ots tmin neg; Victoria Australia pearson sts tmin ns; Victoria Australia spearman sts tmin ns	-	-	Victoria Australia pearson ots uvimax neg;Victoria Australia spearman ots uvimax neg; Victoria Australia pearson sts uvimax neg; Victoria Australia spearman sts uvimax neg;Victoria Australia pearson ots uviavg neg;Victoria Australia spearman ots uviavg neg; Victoria Australia pearson sts uviavg ns; Victoria Australia spearman sts uviavg ns;Victoria Australia pearson ots solexp neg;Victoria Austra…	Victoria Australia pearson ots rain neg;Victoria Australia spearman ots rain neg; Victoria Australia pearson sts rain ns; Victoria Australia spearman sts rain ns	-
Weather as a potential cause of regional differences in the dynamics of COVID-19 transmission in Poland: implications for epidemic forecasting	2022	Bochenek, B.', 'Jankowski, M.', 'Gruszczyńska, M.', 'Jaczewski, A.', 'Ziemiański, M.', 'Pyrc, R.', 'Wyszogrodzki, A.', 'Nykiel, G.', 'Kopaczka, D.', 'Figurski, M.', 'Pinkas, J.	10.20452/pamw.16110	Observational	Poland	cases	Zachodniopomorskie Poland tmin neg;Pomorksie Poland tmin neg; Warminsko-Mazurskie Poland tmin neg;Podlaskie Poland tmin neg;Lubuskie Poland neg;Wielkopolskie Poland neg;Kujawsko-Pomorskie Poland tmin neg;Mazowieckie Poland tmin neg;Lubeskie Poland tmin neg;Dolnoslaskie Poland tmin neg;Opolskie Poland tmin neg;Slaskie Poland tmin neg;Lodzkie Poland tmin neg;Swietokrzyskie Poland tmin neg;Slaskie P…	Zachodniopomorskie Poland rh pos;Pomorksie Poland rh pos; Warminsko-Mazurskie Poland rh pos;Podlaskie Poland rh pos;Lubuskie Poland pos;Wielkopolskie Poland pos;Kujawsko-Pomorskie Poland rh pos;Mazowieckie Poland rh pos;Lubeskie Poland rh pos;Dolnoslaskie Poland rh pos;Opolskie Poland rh pos;Slaskie Poland rh pos;Lodzkie Poland rh pos;Swietokrzyskie Poland rh pos;Slaskie Poland rh pos;Malopolskie…	Zachodniopomorskie Poland ws ns;Pomorksie Poland ws ns; Warminsko-Mazurskie Poland ws ns;Podlaskie Poland ws ns;Lubuskie Poland ns;Wielkopolskie Poland neg;Kujawsko-Pomorskie Poland ws ns;Mazowieckie Poland ws ns;Lubeskie Poland ws neg;Dolnoslaskie Poland ws ns;Opolskie Poland ws ns;Slaskie Poland ws ns;Lodzkie Poland ws ns;Swietokrzyskie Poland ws ns;Slaskie Poland ws ns;Malopolskie ws ns;Podkar…	Zachodniopomorskie Poland sunshine neg;Pomorksie Poland sunshine neg; Warminsko-Mazurskie Poland sunshine neg;Podlaskie Poland sunshine neg;Lubuskie Poland neg;Wielkopolskie Poland neg;Kujawsko-Pomorskie Poland sunshine neg;Mazowieckie Poland sunshine neg;Lubeskie Poland sunshine neg;Dolnoslaskie Poland sunshine neg;Opolskie Poland sunshine neg;Slaskie Poland sunshine neg;Lodzkie Poland sunshine …	-	-
Impact of environmental indicators on the COVID-19 pandemic in Delhi, India	2021	Mangla, S.', 'Pathak, A. K.', 'Arshad, M.', 'Ghosh, D.', 'Sahoo, P. K.', 'Garg, V. K.', 'Haque, U.	10.3390/pathogens10081003	Observational	India	cases;deaths	Delhi India pre-lockdown pos;Delhi India lockdown cases pos;Delhi India lockdown deaths pos;Delhi India post-lockdown cases pos;Delhi India post-lockdown deaths pos	Delhi India pre-lockdown neg;Delhi India lockdown cases neg;Delhi India lockdown deaths neg;Delhi India post-lockdown cases neg;Delhi India post-lockdown deaths neg	Delhi India pre-lockdown ns;Delhi India lockdown cases ns;Delhi India lockdown deaths ns;Delhi India post-lockdown cases ns;Delhi India post-lockdown deaths ns	-	Delhi India pre-lockdown ns;Delhi India lockdown cases ns;Delhi India lockdown deaths ns;Delhi India post-lockdown cases neg;Delhi India post-lockdown deaths neg	-
Effect of environmental factors on SARS-CoV-2 infectivity in northern hemisphere countries: a 2-year data analysis	2022	Tripathi, V.', 'Bundel, R.', 'Mandal, C. C.	10.1016/j.puhe.2022.04.011	Observational	Northern Hemisphere	cases	Mar20 pearson neg;apr20 pearson neg;may20 pearson ns;Jun20 pearson pos;jul20 pearson pos;aug20 pearson ns;sep20 pearson ns;oct20 pearson neg;nov20 pearson neg;dec20 pearson neg;Jan21 pearson neg;feb21 pearson neg;Mar21 pearson neg;apr21 pearson neg;may21 pearson neg;Jun21 pearson neg;jul21 pearson ns;aug21 pearson pos;sep21 pearson pos;oct21 pearson ns;nov21 pearson ns;dec21 pearson neg;Jan22 pea…	Mar20 pearson pos;apr20 pearson pos;may20 pearson ns;Jun20 pearson neg;jul20 pearson neg;aug20 pearson ns;sep20 pearson ns;oct20 pearson neg;nov20 pearson ns;dec20 pearson ns;Jan21 pearson pos;feb21 pearson ns;Mar21 pearson pos;apr21 pearson pos;Mar20 spearman pos;apr20 spearman pos;may20 spearman ns;Jun20 spearman ns;jul20 spearman neg;aug20 spearman neg;sep20 spearman neg;oct20 spearman neg;nov…	-	Mar20 pearson neg;apr20 pearson neg;may20 pearson ns;Jun20 pearson pos;jul20 pearson pos;aug20 pearson pos;sep20 pearson ns;oct20 pearson neg;nov20 pearson neg;dec20 pearson neg;Jan21 pearson neg;feb21 pearson neg;Mar21 pearson neg;apr21 pearson neg;may21 pearson neg;Jun21 pearson neg;jul21 pearson ns;aug21 pearson pos;sep21 pearson pos;oct21 pearson ns;nov21 pearson ns;dec21 pearson neg;Jan22 pe…	-	-
The influence of weather conditions on the COVID-19 epidemic: Evidence from 279 prefecture-level panel data in China	2022	Lin, R.', 'Wang, X.', 'Huang, J.	10.1016/j.envres.2021.112272	Observational	China	growth rate	var	var	-	-	-	-
Assessment of weather and atmospheric pollution as a co-factor in the spread of SARS-CoV-2	2021	Gonçalves, J.', 'Koritnik, T.', 'Paragi, M.	10.23750/abm.v92i3.11354	Observational	Slovenia	cases	Ljubljana Slovenia tavg overall ns;Ljubljana Slovenia tmin overall ns;Ljubljana Slovenia tmax overall ns;Ljubljana Slovenia tavg after1jun ns;Ljubljana Slovenia tmin after1jun ns;Ljubljana Slovenia tmax after1jun ns;Ljubljana Slovenia tavg after1jul neg;Ljubljana Slovenia tmin after1jul neg;Ljubljana Slovenia tmax after1jul neg	Ljubljana Slovenia overall ns;Ljubljana Slovenia after1jun ns;Ljubljana Slovenia after1jul pos	-	Ljubljana Slovenia overall ns;Ljubljana Slovenia after1jun ns;Ljubljana Slovenia after1jul neg	Ljubljana Slovenia overall ns;Ljubljana Slovenia after1jun ns;Ljubljana Slovenia after1jul ns	-
SARS-CoV-2 phase I transmission and mutability linked to the interplay of climatic variables: a global observation on the pandemic spread	2022	Sabarathinam, C.', 'Mohan Viswanathan, P.', 'Senapathi, V.', 'Karuppannan, S.', 'Samayamanthula, D. R.', 'Gopalakrishnan, G.', 'Alagappan, R.', 'Bhattacharya, P.	10.1007/s11356-021-17481-8	Observational	South Korea;China;Singpore;Malaysia;India;Kuwait;Italy;Spain;France;Germany;United Kingdom;United States	cases;deaths	South Korea cases pos;China cases pos;Singapore cases pos;Malaysia cases pos;India cases pos; Kuwait cases pos; Italy cases pos;Spain cases pos;France cases pos;Germany cases pos;United Kingdom cases pos;United States of America cases pos;South Korea deaths pos;China deaths pos;Singapore deaths pos;Malaysia deaths pos;India deaths pos; Kuwait deaths pos; Italy deaths pos; Spain deaths pos;France …	South Korea cases pos;China cases ns;Singapore cases neg;Malaysia cases neg;India cases neg; Kuwait cases ns; Italy cases ns;Spain cases ns;France cases ns;Germany cases ns;United Kingdom cases ns;United States of America cases neg;South Korea deaths ns;China deaths pos;Singapore deaths ns;Malaysia deaths ns;India deaths neg; Kuwait deaths ns; Italy deaths ns; Spain deaths neg;France deaths neg; …	South Korea cases ns;China cases ns;Singapore cases po;Malaysia cases ns;India cases ns; Kuwait cases ns; Italy cases ns;Spain cases ns;France cases ns;Germany cases ns;United Kingdom cases ns;United States of America cases ns;South Korea deaths ns;China deaths ns;Singapore deaths ns;Malaysia deaths ns;India deaths ns; Kuwait deaths ns; Italy deaths ns; Spain deaths ns;France deaths ns; Germany d…	-	South Korea cases ns;China cases ns;Singapore cases neg;Malaysia cases ns;India cases ns; Kuwait cases ns; Italy cases ns;Spain cases ns;France cases ns;Germany cases ns;United Kingdom cases ns;United States of America cases ns;South Korea deaths ns;China deaths ns;Singapore deaths ns;Malaysia deaths ns;India deaths ns; Kuwait deaths ns; Italy deaths ns; Spain deaths neg;France deaths neg; German…	-
Impact of Weather Parameters and Population Density on the COVID-19 Transmission: Evidence from 81 Provinces of Turkey	2021	Selcuk, M.', 'Gormus, S.', 'Guven, M.	10.1007/s41748-020-00197-z	Observational	Turkey	cases	lag0 neg;lag3 neg;lag7 neg;lag14 neg	lag0 ns;lag3 neg;lag7 ns;lag14 ns	lag0 ns;lag3 neg;lag7 ns;lag14 ns	lag0 ns;lag3 ns;lag7 ns;lag14 ns	-	lag0 neg;lag3 neg;lag7 neg;lag14 neg
A study on the effects of meteorological and climatic factors on the COVID-19 spread in Canada during 2020	2021	Sarwar, S.', 'Shahzad, K.', 'Fareed, Z.', 'Shahzad, U.	10.1007/s40201-021-00707-9	Observational	Canada	cases	var	var	-	-	-	-
Strong link between coronavirus count and bad air: a case study of India	2021	Gautam, S.', 'Samuel, C.', 'Gautam, A. S.', 'Kumar, S.	10.1007/s10668-021-01366-4	Observational	India	cases;deaths	Spearman newc tmax pos; Spearman cc tmax pos; Spearman newd tmax pos; Spearman cd tmax pos;Kendall newc tmax pos; Kendall cc tmax pos; Kendall newd tmax pos; Kendall cd tmax pos;Spearman newc tavg pos; Spearman cc tavg pos; Spearman newd tavg pos; Spearman cd tavg pos;Kendall newc tavg pos; Kendall cc tavg pos; Kendall newd tavg pos; Kendall cd tavg pos;Spearman newc tmin pos; Spearman cc tmin po…	Spearman newc rhmax ns; Spearman cc rhmax ns; Spearman newd rhmax ns; Spearman cd rhmax ns;Kendall newc rhmax ns; Kendall cc rhmax ns; Kendall newd rhmax ns; Kendall cd rhmax ns;Spearman newc rhavg ns; Spearman cc rhavg ns; Spearman newd rhavg ns; Spearman cd rhavg ns;Kendall newc rhavg ns; Kendall cc rhavg ns; Kendall newd rhavg ns; Kendall cd rhavg ns;Spearman newc rhmin ns; Spearman cc rhmin n…	-	-	-	-
Short-term associations of air pollution and meteorological variables on the incidence and severity of COVID-19 in Madrid (Spain): a time series study	2021	Linares, C.', 'Belda, F.', 'López-Bueno, J. A.', 'Luna, M. Y.', 'Sánchez-Martínez, G.', 'Hervella, B.', 'Culqui, D.', 'Díaz, J.	10.1186/s12302-021-00548-1	Observational	Spain	cases	daily mod1 cases neg;daily mod2 cases neg;daily mod3 cases neg;daily mod1 hosp neg;daily mod2 hosp neg;daily mod3 hosp neg;daily mod1 icu neg;daily mod2 icu neg;daily icu mod3 ns;daily deaths ns;14d mod1 cases neg;14d mod2 cases ns;14d mod3 cases ns;14d mod1 hosp neg;14d mod2 hosp ns;14d mod3 hosp ns;14d mod1 icu neg;14d mod2 icu ns;14d icu mod3 ns;14d deaths ns	daily mod1 cases neg;daily mod2 cases neg;daily mod3 cases neg;daily mod1 hosp neg;daily mod2 hosp neg;daily mod3 hosp neg;daily mod1 icu neg;daily mod2 icu neg;daily icu mod3 neg;daily deaths ns;14d mod1 cases neg;14d mod2 cases neg;14d mod3 cases neg;14d mod1 hosp neg;14d mod2 hosp neg;14d mod3 hosp neg;14d mod1 icu neg;14d mod2 icu neg;14d icu mod3 ns;14d deaths ns	-	-	-	-
Assessing the Impact of Meteorological Factors on COVID-19 Seasonality in Metropolitan Chennai, India	2022	Suman, T. Y.', 'Keerthiga, R.', 'Remya, R. R.', 'Jacintha, A.', 'Jeon, J.	10.3390/toxics10080440	Observational	India	cases	Chennai India temp a pos;Chennai India temp b ns;Chennai India temp c ns;Chennai India temp d pos	-	Chennai India wind a pos;Chennai India wind a neg;Chennai India wind a ns;Chennai India wind a pos	-	-	-
The role of weather conditions in COVID-19 transmission: A study of a global panel of 1236 regions	2021	Zhang, C.', 'Liao, H.', 'Strobl, E.', 'Li, H.', 'Li, R.', 'Jensen, S. S.', 'Zhang, Y.	10.1016/j.jclepro.2021.125987	Observational	124 countries	cases;r0	cases lag5 neg;cases lag6 neg;cases lag7 neg;cases lag8 neg;cases lag9 neg;cases lag10 neg;cases lag11 neg;cases lag12 neg;cases lag13 neg;cases lag14 neg;r0 lag5 neg;r0 lag6 neg;r0 lag7 neg;r0 lag8 neg;r0 lag9 neg;r0 lag10 neg;r0 lag11 neg;r0 lag12 neg;r0 lag13 neg;r0 lag14 neg	cases lag5 neg;cases lag6 neg;cases lag7 neg;cases lag8 neg;cases lag9 neg;cases lag10 ns;cases lag11 ns;cases lag12 ns;cases lag13 ns;cases lag14 ns;r0 lag5 ns;r0 lag6 ns;r0 lag7 ns;r0 lag8 ns;r0 lag9 ns;r0 lag10 ns;r0 lag11 ns;r0 lag12 ns;r0 lag13 ns;r0 lag14 ns	-	-	-	-
Random forest regression analysis on combined role of meteorological indicators in disease dissemination in an Indian city: A case study of New Delhi	2021	Hariharan, R.	10.1016/j.uclim.2021.100780	Observational	India	attack rate;mortality rate	New Delhi India pearson ar ns;New Delhi India spearman ar ns;New Delhi India pearson mr ns;New Delhi India spearman mr ns	New Delhi India pearson ar pos;New Delhi India spearman ar pos;New Delhi India pearson mr pos;New Delhi India spearman mr pos	New Delhi India pearson ar ns;New Delhi India spearman ar ns;New Delhi India pearson mr ns;New Delhi India spearman mr ns	-	-	-
Do air pollutants as well as meteorological factors impact Corona Virus Disease 2019 (COVID-19)? Evidence from China based on the geographical perspective	2021	Pei, L.', 'Wang, X.', 'Guo, B.', 'Guo, H.', 'Yu, Y.	10.1007/s11356-021-12934-6	Observational	China	cases	neg	before lockdown lag 7 pos; before lockdown lag 14 pos; before lockdown lag 21 pos; lockdown lag 0 pos; lockdown lag 7 pos; lockdown lag 14 pos; lockdown lag 21 pos; after lockdown lag 0 neg; after lockdown lag 7 neg; after lockdown lag 14 neg; after lockdown lag 21 neg	before lockdown lag 0 neg; before lockdown lag 7 neg; before lockdown lag14 neg; before lockdown lag21 neg; lockdown lag 0 neg; lockdown lag 7 neg; lockdown lag 21 neg; lockdown lag 14 pos; after lockdown lag 0 pos; after lockdown lag 7 pos; after lockdown lag 14 pos; after lockdown lag 21 pos	-	before lockdown lag 0 neg; lockdown lag 0 neg; lockdown lag 14 neg; lockdown lag 21 neg; after lockdown lag 7 neg; before lockdown lag 14 pos; before lockdown 21 pos; lockdown lag 7 pos; after lockdown lag 0 pos; after lockdown lag 14 pos; after lockdown lag 21 pos	-
Weather, air pollution, and SARS-CoV-2 transmission: a global analysis	2021	Xu, R.', 'Rahmandad, H.', 'Gupta, M.', 'DiGennaro, C.', 'Ghaffarzadegan, N.', 'Amini, H.', 'Jalali, M. S.	10.1016/S2542-5196(21)00202-3	Observational	Australia; China;Canada; Iran; USA	cases	neg warmer than 25°C	ns	pos weak	ns	pos weak	pos weak
Weather variability and transmissibility of COVID-19: a time series analysis based on effective reproductive number	2021	Nevels, M.', 'Si, X.', 'Bambrick, H.', 'Zhang, Y.', 'Cheng, J.', 'McClymont, H.', 'Bonsall, M. B.', 'Hu, W.	10.1017/exp.2021.4	Observational	China	reproduction number	neg	ns	-	-	-	-
Exposure-lag response of air temperature on COVID-19 incidence in twelve Italian cities: A meta-analysis	2022	Fong, F. C.', 'Smith, D. R.	10.1016/j.envres.2022.113099	Observational	Italy	cases	pos: 0-at 15.1 °C; neg: at 15.1 °C - 30 °C	-	-	-	-	-
Stochastic analysis of the relationship between atmospheric variables and coronavirus disease (COVID-19) in a hot, arid climate	2022	Yassin, M. F.', 'Aldashti, H. A.	10.1002/ieam.4481	Observational	Kuwait	cases	free movement pos;partial pos;full pos	neg: partial lockdown; neg full lockdown; pos: free movement;	pos: partical lockdown; pos full lockdown; neg: free movement	free ns; full ns; partial pos	-	-
COVID-19 incidence and mortality in Lombardy, Italy: An ecological study on the role of air pollution, meteorological factors, demographic and socioeconomic variables	2021	De Angelis, E.', 'Renzetti, S.', 'Volta, M.', 'Donato, F.', 'Calza, S.', 'Placidi, D.', 'Lucchini, R. G.', 'Rota, M.	10.1016/j.envres.2021.110777	Observational	Italy	cases;deaths	neg	pos	-	-	-	-
COVID-19 mortality and exposure to airborne PM2.5: A lag time correlation	2022	Shao, L.', 'Cao, Y.', 'Jones, T.', 'Santosh, M.', 'Silva, L. F. O.', 'Ge, S.', 'da Boit, K.', 'Feng, X.', 'Zhang, M.', 'BéruBé, K.	10.1016/j.scitotenv.2021.151286	Observational	China	deaths	neg: between -2 and 4 C ; 10 and 27 C; pos: between 5 and 10C	ns	ns	-	ns	var
Ambient temperature and subsequent COVID-19 mortality in the OECD countries and individual United States	2021	Christophi, C. A.', 'Sotos-Prieto, M.', 'Lan, F. Y.', 'Delgado-Velandia, M.', 'Efthymiou, V.', 'Gaviola, G. C.', 'Hadjivasilis, A.', 'Hsu, Y. T.', 'Kyprianou, A.', 'Lidoriki, I.', 'Wei, C. F.', 'Rodriguez-Artalejo, F.', 'Kales, S. N.	10.1038/s41598-021-87803-w	Observational	OECD countries and individual US	deaths	neg	ns p trend	-	-	ns	-
The Influence of Environmental Factors on the Spread of COVID-19 in Italy	2022	Loreggia, A.', 'Passarelli, A.', 'Pini, M. S.	10.1016/j.procs.2022.09.112	Observational	Italy	cases	neg: Brescia Italy; pos: Rome Italy	pos: Brescia; neg: Rome	-	-	-	-
Impact of long-term exposure to PM(2.5) and temperature on coronavirus disease mortality: observed trends in France	2021	Tchicaya, A.', 'Lorentz, N.', 'Omrani, H.', 'de Lanchy, G.', 'Leduc, K.	10.1186/s12940-021-00784-1	Observational	France	deaths	1 juli neg; 1november neg;1 december neg; 31 december neg; 1 may ns; 1 june ns; 1 august ns; 1 september ns; 1 oktober ns	-	-	-	-	-
Air pollution and meteorological variables' effects on COVID-19 first and second waves in Spain	2023	Bañuelos Gimeno, J.', 'Blanco, A.', 'Díaz, J.', 'Linares, C.', 'López, J. A.', 'Navas, M. A.', 'Sánchez-Martínez, G.', 'Luna, Y.', 'Hervella, B.', 'Belda, F.', 'Culqui, D. R.	10.1007/s13762-022-04190-z	Observational	Spain	cases;hospitalizations	pos: incidence rates in 1st wave in A Coruña Spain pos; 2nd wave in bizkaia Spain pos; 1st wave in zaragoza Spain pos; 1st wave in madrid Spain pos; 2nd wave in madrid Spain pos; 1st wave in iles baleares Spain pos; 1st wave in sevilla Spain pos; 2nd wave in sevilla Spain pos; valencia Spain pos; hospital admission 1st wave in a coruna Spain pos; 2nd wave in bizkaia Spain pos; 1st wave in zaragoz…	pos: incidence rates in 1st wave in A coruña Spain pos; 1st wave in bizkaia Spain pos; 1st wave in zaragoza Spain pos; 2nd wave in zaragoza Spain pos; 1st wave in madrid Spain pos; 2nd wave in Madrid Spain pos; 1st wave in illes baleares Spain pos; 2nd wave in illes baleares Spain pos; 1st wave in sevilla Spain pos; hospital admission: 1st wave in zaragoza Spain pos; 2nd wave in malaga Spain pos;…	-	-	-	-
The impact of temperature on the risk of covid-19: A multinational study	2021	Yang, H. Y.', 'Lee, J. K. W.	10.3390/ijerph18084052	Observational	154 countries	cases;deaths	neg incidence;neg mortality	-	-	-	-	-
Health impacts of daily weather fluctuations: Empirical evidence from COVID-19 in U.S. counties	2021	Emediegwu, L. E.	10.1016/j.jenvman.2021.112662	Observational	United States of America	cases	South neg; Northeast neg; NE neg; Middle Atlantic neg; West North Central neg; West South Central neg; West neg; East North Central neg; Pacific neg; East South Centra neg; Midwest neg; Mountain neg	South neg; Northeast neg; NE neg; Middle Atlantic neg; West North Central neg; West South Central neg; West pos; East North Central pos; Pacific pos; East South Central; Midwest ns; Mountain ns	neg: South neg; West neg; Midwest neg; Mountain neg; East North Central neg; West North Central neg; Pacific neg; South Atlantic neg; East South Central neg; Northeast pos; Middle Atlantic pos; West South Central pos; NE ns	-	-	-
Asymmetric Relationship between Ambient Air Temperature and Incidence of COVID-19 in the Human Population	2022	Usmani, M.', 'Jamal, Y.', 'Gangwar, M.', 'Magers, B.', 'Chaves-Gonzalez, J.', 'Wu, C. Y.', 'Colwell, R.', 'Jutla, A.	10.4269/ajtmh.21-0328	Observational	United States of America	cases	pos Atlanta GA; pos Dallas TX; pos El Paso TX; pos Houston TX;Jacksonville FL pos; Los Angeles CA pos; Miami FL pos; New Orleans LA pos; Phoenix AZ pos; neg Chicago IL; neg Detroit IL; neg Jersey City NJ; neg New York City NY	-	-	-	-	-
Temperature-mortality association during and before the COVID-19 pandemic in Italy: A nationwide time-stratified case-crossover study	2021	Yu, W.', 'Xu, R.', 'Ye, T.', 'Han, C.', 'Chen, Z.', 'Song, J.', 'Li, S.', 'Guo, Y.	10.1016/j.uclim.2021.100948	Observational	Italy	deaths	U shaped; neg: up to 19°C; pos: above 19°C	-	-	-	-	-
COVID-19 attributed mortality and ambient temperature: a global ecological study using a two-stage regression model	2022	Tapia-Muñoz, T.', 'González-Santa Cruz, A.', 'Clarke, H.', 'Morris, W.', 'Palmeiro-Silva, Y.', 'Allel, K.	10.1080/20477724.2021.2007336	Observational	150 countries	deaths	Countries with higher ambient temperature had lower likelihood of high-level COVID-19 mortality	-	-	-	-	-
Association of air pollution and meteorological variables with the two waves of COVID-19 pandemic in Delhi: A critical analysis	2021	Dutta, A.', 'Dutta, G.	10.1016/j.heliyon.2021.e08468	Observational	India	cases;deaths	cases first ns;cases tot first pos;deaths first ns;cases second ns;cases tot second ns;deaths second ns	cases first ns;cases tot first neg;deaths first neg;cases second ns;cases tot second ns;deaths second ns	cases first ns;cases tot first ns;deaths first ns;cases second ns;cases tot second ns;deaths second ns	-	-	-
Influence of environmental factors on the spread of COVID-19 in Saudi Arabia	2022	Asdaq, S. M. B.', 'Rabbani, S. I.', 'Alamri, A. S.', 'Alsanie, W. F.', 'Alhomrani, M.', 'Al-Yamani, M. J.	10.7717/peerj.12732	Observational	Saudi Arabia	cases	a ns;b ns;c ns;d ns;E pos;f neg	b ns;c ns;e ns;f ns;a pos;d pos	ns a;ns b; d ns; e ns;f ns;c pos	a ns; c ns;d ns;f ns;b pos;e pos	-	-
Contribution of Temperature Increase to Restrain the Transmission of COVID-19	2021	Ren, M.', 'Pei, R.', 'Jiangtulu, B.', 'Chen, J.', 'Xue, T.', 'Shen, G.', 'Yuan, X.', 'Li, K.', 'Lan, C.', 'Chen, Z.', 'Chen, X.', 'Wang, Y.', 'Jia, X.', 'Li, Z.', 'Rashid, A.', 'Prapamontol, T.', 'Zhao, X.', 'Dong, Z.', 'Zhang, Y.', 'Zhang, L.', 'Ye, R.', 'Li, Z.', 'Guan, W.', 'Wang, B.	10.1016/j.xinn.2020.100071	Experimental	China	cases	lag1 ns;lag2 ns;lag3 ns;lag4 ns;lag 5 neg;lag6 neg;lag7 neg;lag8 neg;lag 9 neg;lag 10 neg;lag11 neg;lag12 neg;lag 13 neg;lag 14 neg;lag1 city ns;lag2 city ns;lag3 city ns;lag4 city ns;lag 5 city neg;lag6 city neg;lag7 city neg;lag8 city neg;lag 9 city neg;lag 10 city neg;lag11 city neg;lag12 city neg;lag 13 city neg;lag 14 city neg	lag1 pos;lag2 pos;lag3 pos;lag4 pos;lag 5 ns;lag6 ns;lag7 neg;lag8 neg;lag 9 ns;lag 10 ns;lag11 ns;lag12 ns;lag 13 ns;lag 14 ns;lag1 city pos;lag2 city pos;lag3 city pos;lag4 city pos;lag 5 city pos;lag6 city ns;lag7 city ns;lag8 city neg;lag 9 city neg;lag 10 city neg;lag11 city neg;lag12 city neg;lag 13 city neg;lag 14 city ns	-	-	-	-
The effect of weather data on the spread of COVID-19 in Jordan	2021	Abdelhafez, E.', 'Dabbour, L.', 'Hamdan, M.	10.1007/s11356-020-12338-y	Observational	Jordan	cases	ns: in first wave; pos: in second wave	ns first;ns second	ns: in first wave; pos: in second wave	first neg;second neg	-	ns: in first wave; neg: in second wave
The Relative Roles of Ambient Temperature and Mobility Patterns in Shaping the Transmission Heterogeneity of SARS-CoV-2 in Japan	2022	Wagatsuma, K.', 'Koolhof, I. S.', 'Saito, R.	10.3390/v14102232	Observational	Japan	reproduction number	neg	-	-	-	-	-
The impact of weather condition and social activity on COVID-19 transmission in the United States	2022	Zhang, X.', 'Maggioni, V.', 'Houser, P.', 'Xue, Y.', 'Mei, Y.	10.1016/j.jenvman.2021.114085	Observational	United States of America	cases	var: depending on population density	var: depending on population density	var: depending on population density	-	ns	-
The influence of climate factors and government interventions on the Covid-19 pandemic: Evidence from 134 countries	2022	Aboura, S.	10.1016/j.envres.2021.112484	Observational	134 countries	cases;deaths	neg cases;neg deaths	neg cases;neg deaths	ns: new cases; neg: deaths	-	neg cases;neg deaths	-
Impact of climate on COVID-19 transmission: A study over Indian states	2022	Manik, S.', 'Mandal, M.', 'Pal, S.', 'Patra, S.', 'Acharya, S.	10.1016/j.envres.2022.113110	Observational	India	reproduction number	SIRD model Delhi India neg; Rajasthan India ns; Gujarat India ns;Karnataka India pos; Kerala India pos; Andhra Pradesh India pos; Maharashtra India pos; Tamil Nadu India pos; Uttar Pradesh India pos; West Bengal India pos; SEIRD model Delhi India neg; Gujarat India ns; Maharashtra India ns; Uttar Pradesh India ns; Karnataka India pos; Kerala India pos; Andhra Pradesh India pos; Tamil Nadu India p…	SIRD Gujarat neg; Kerala neg; Uttar Pradesh neg;Karnataka neg;Andhra Pradesh neg;Maharashtra neg;Rajasthan neg;Tamil Nadu neg;West Bengal neg;Delhi India ns; SEIRD model Dehli India pos; Gujarat India ns; Kerala India ns; Uttar Pradesh India ns; Karnataka India neg; Andhra Pradesh India neg; Maharashtra India neg; Rajasthan India neg; Tamil Nadu India neg; West Bengal India neg	-	-	-	-
Visibility, wind speed, and dew point temperature are important factors in SARS-CoV-2 transmissibility	2022	Zhou, D.', 'Wang, E. W.', 'Hou, C.', 'Liao, J.', 'Zhang, J.', 'Fu, X.', 'Chen, J.', 'Xing, Y.', 'Hong, W.', 'Zhang, Z.', 'Chen, Y.', 'Feng, H.', 'Chen, Y.', 'Yang, Q.', 'Zhang, H.', 'Li, Z.', 'Feng, W.', 'Wang, T.', 'Lin, Z.', 'Zhang, C.', 'Yang, K.', 'Lu, W.', 'Wang, J.', 'Chen, Y.	10.1002/pul2.12081	Observational	China ; Italy	cases	DPT greater than 17°C reduces Alpha VOC transmission (e.d.f. = 11.127, p < 0.0001), whereas DPT greater than 22°C slows Delta VOC transmission	RH has little effect on the daily confirmed new cases of SARS‐CoV‐2. neg: Alpha VOC when RH is higher than 90%; pos: Delta VOC in China	when wind speed is greater than 11 m/h	-	-	-
Effects of climate variables on the COVID-19 outbreak in Spain	2021	Loché Fernández-Ahúja, J. M.', 'Fernández Martínez, J. L.	10.1016/j.ijheh.2021.113723	Observational	Spain	cases	neg: maximum temperature; neg: minimum temperature; neg: mean temperature	-	-	neg: June 1st density of positives ; ns: (negative trend) antibody analyses	density of positives ns; antibodies ns	neg density of positives;neg antibody analyses
Cold and dry winter conditions are associated with greater SARS-CoV-2 transmission at regional level in western countries during the first epidemic wave	2021	Landier, J.', 'Paireau, J.', 'Rebaudet, S.', 'Legendre, E.', 'Lehot, L.', 'Fontanet, A.', 'Cauchemez, S.', 'Gaudart, J.	10.1038/s41598-021-91798-9	Observational	Spain, Italy, France, Portugal, Canada and USA	reproduction number	var	neg spline	ns	-	neg linear relationship	-
Role of meteorological factors in the transmission of SARS-CoV-2 in the United States	2021	Ma, Y.', 'Pei, S.', 'Shaman, J.', 'Dubrow, R.', 'Chen, K.	10.1038/s41467-021-23866-7	Observational	United States of America	reproduction number	neg: within the 20–40 °C range; ns: when temperature was below ~10 °C	var	-	ns lower than ~100 kJ m−2; neg: when above ~100 kJ m−2	-	-
Global COVID-19 Transmission and Mortality-Influence of Human Development, Climate, and Climate Variability on Early Phase of the Pandemic	2021	Thazhathedath Hariharan, H.', 'Surendran, A. T.', 'Haridasan, R. K.', 'Venkitaraman, S.', 'Robert, D.', 'Narayanan, S. P.', 'Mammen, P. C.', 'Siddharth, S. R.', 'Kuriakose, S. L.	10.1029/2020gh000378	Observational	157 countries	cases;deaths	neg: weak relationship between temperature and mortality; ns: cases	cases ns;deaths ns	-	-	-	-
Long-term statistical assessment of meteorological indicators and COVID-19 outbreak in hot and arid climate, Bahrain	2022	Qaid, A.', 'Bashir, M. F.', 'Remaz Ossen, D.', 'Shahzad, K.	10.1007/s11356-021-15433-w	Observational	Bahrain	cases	kendall ns;spearman ns	kendall neg;spearman neg	pos: Kendall rank correlation test; ns: Spearman rank correlation test	kendall pos;spearman pos	-	-
Novel Evidence Showing the Possible Effect of Environmental Variables on COVID-19 Spread	2022	Zhang, S.', 'Wang, B.', 'Yin, L.', 'Wang, S.', 'Hu, W.', 'Song, X.', 'Feng, H.	10.1029/2021gh000502	Observational	World	cases;deaths	P1 lag0 cases pos; P1 lag3 cases pos; P1 lag5 cases pos; P1 lag7 cases pos; P1 lag14 cases pos; P1 lag21 cases pos;P2 lag0 cases neg; P2 lag3 cases neg; P2 lag5 cases neg; P2 lag7 cases neg; P2 lag14 cases neg; P2 lag21 cases neg;FULL YEAR lag0 cases ns; FULL YEAR lag3 cases ns; FULL YEAR lag5 cases ns; FULL YEAR lag7 cases ns; FULL YEAR lag14 cases pos; FULL YEAR lag21 cases pos;P1 lag0 deaths p…	P1 lag0 cases ns; P1 lag3 cases ns; P1 lag5 cases ns; P1 lag7 cases ns; P1 lag14 cases ns; P1 lag21 cases ns;P2 lag0 cases ns; P2 lag3 cases ns; P2 lag5 cases ns; P2 lag7 cases ns; P2 lag14 cases ns; P2 lag21 cases ns;FULL YEAR lag0 cases neg; FULL YEAR lag3 cases neg; FULL YEAR lag5 cases neg; FULL YEAR lag7 cases neg; FULL YEAR lag14 cases neg; FULL YEAR lag21 cases neg;P1 lag0 deaths ns; P1 la…	P1 lag0 cases neg; P1 lag3 cases neg; P1 lag5 cases neg; P1 lag7 cases neg; P1 lag14 cases neg; P1 lag21 cases neg;P2 lag0 cases pos; P2 lag3 cases pos; P2 lag5 cases pos; P2 lag7 cases pos; P2 lag14 cases pos; P2 lag21 cases pos;FULL YEAR lag0 cases ns; FULL YEAR lag3 cases ns; FULL YEAR lag5 cases ns; FULL YEAR lag7 cases pos; FULL YEAR lag14 cases pos; FULL YEAR lag21 cases pos;P1 lag0 deaths …	-	P1 lag0 cases pos; P1 lag3 cases pos; P1 lag5 cases pos; P1 lag7 cases pos; P1 lag14 cases pos; P1 lag21 cases pos;P2 lag0 cases neg; P2 lag3 cases neg; P2 lag5 cases neg; P2 lag7 cases neg; P2 lag14 cases neg; P2 lag21 cases neg;FULL YEAR lag0 cases ns; FULL YEAR lag3 cases ns; FULL YEAR lag5 cases ns; FULL YEAR lag7 cases ns; FULL YEAR lag14 cases pos; FULL YEAR lag21 cases pos;P1 lag0 deaths p…	P1 lag0 cases neg; P1 lag3 cases ns; P1 lag5 cases ns; P1 lag7 cases ns; P1 lag14 cases ns; P1 lag21 cases ns;P2 lag0 cases ns; P2 lag3 cases ns; P2 lag5 cases ns; P2 lag7 cases ns; P2 lag14 cases ns; P2 lag21 cases ns;FULL YEAR lag0 cases neg; FULL YEAR lag3 cases neg; FULL YEAR lag5 cases neg; FULL YEAR lag7 cases neg; FULL YEAR lag14 cases ns; FULL YEAR lag21 cases pos;P1 lag0 deaths neg; P1 l…
Effects of air pollution and weather on the initial COVID-19 outbreaks in United States, Italy, Spain, and China: A comparative study	2023	Alaniz, A. J.', 'Carvajal, M. A.', 'Carvajal, J. G.', 'Vergara, P. M.	10.1111/risa.14080	Observational	USA, Italy, Spain, China	cases	neg	pos	-	-	-	-
Lagged meteorological impacts on COVID-19 incidence among high-risk counties in the United States-a spatiotemporal analysis	2022	Chien, L. C.', 'Chen, L. W. A.', 'Lin, R. T.	10.1038/s41370-021-00356-y	Observational	USA	cases	lag9 var;lag10 var;lag11 var	lag3 var;lag5 ns;lag6 var	-	-	lag6 neg;lag7 neg;lag8 neg	-
Usefulness of open data to determine the incidence of COVID-19 and its relationship with atmospheric variables in Spain during the 2020 lockdown	2023	Zubcoff, J. J.', 'Olcina, J.', 'Morales, J.', 'Mazón, J. N.', 'Mayoral, A. M.	10.1016/j.techfore.2022.122108	Observational	Spain	cases	Castille and Leon Spain tmin neg;Basque Country Spain tmin neg;Catalonia Spain tmin neg;Madrid Spain tmin neg;Navarra Spain tmin neg;Valencia Spain tmin neg;Castille and Leon Spain tmax pos;Basque Country Spain tmax pos;Catalonia Spain tmax pos;Madrid Spain tmax neg;Navarra Spain tmax pos;Valencia Spain tmax pos	-	-	-	-	-
Mortality due to COVID-19 in Spain and its association with environmental factors and determinants of health	2022	Culqui Lévano, D. R.', 'Díaz, J.', 'Blanco, A.', 'Lopez, J. A.', 'Navas, M. A.', 'Sánchez-Martínez, G.', 'Luna, M. Y.', 'Hervella, B.', 'Belda, F.', 'Linares, C.	10.1186/s12302-022-00617-z	Observational	Spain	deaths	neg	neg	-	-	-	-
Meteorological Factors and the COVID-19 Pandemic: The Backdrop of Pakistan	2021	Riaz, M.', 'Akhtar, M. N.', 'Jinghong, S.', 'Gul, H.	10.3389/fpsyg.2021.764016	Observational	Pakistan	cases	neg: Tmax; pos: Tmin	neg	neg	-	neg	-
Weather and COVID-19 deaths during the stay-at-home order in the United States	2021	Karimi, S. M.', 'Majbouri, M.', 'DuPre, N.', 'White, K. B.', 'Little, B. B.', 'McKinney, W. P.	10.1097/JOM.0000000000002160	Observational	USA	deaths	pos	-	-	ns	ns	-
Effect of meteorological factors on the COVID-19 cases: a case study related to three major cities of the Kingdom of Saudi Arabia	2022	Iqbal, A.', 'Haq, W.', 'Mahmood, T.', 'Raza, S. H.	10.1007/s11356-021-17268-x	Observational	Saudi Arabia	cases	pos on the same day; pos at 1- to 3-day lag	neg on the same day;neg at 1- to 3-day lag	neg on the same day;neg at 1- to 3-day lag	-	-	-
Statistical study on the impact of different meteorological changes on the spread of COVID-19 pandemic in Egypt and its latitude	2022	Hamd, A.', 'Abdulraheem, D. E.', 'Khan, A. A. P.', 'Shaban, M.', 'Alamry, K. A.', 'Asiri, A. M.	10.1007/s40808-021-01222-4	Observational	Algeria, Egypt, Iran, Saudi Arabia, Turkey	cases;deaths	Algeria cases pos;Algeria deaths pos;Egypt cases pos;Egypt deaths pos;Iran cases pos;Iran deaths pos;Saudi Arabia cases pos;Saudi Arabia deaths pos;Turkey cases neg;Turkey deaths neg	Algeria cases neg;Algeria deaths ns;Egypt cases neg;Egypt deaths neg;Iran cases neg;Iran deaths neg;Saudi Arabia cases neg;Saudi Arabia deaths neg;Turkey cases ns;Turkey deaths ns	Algeria cases ns;Algeria deaths ns;Egypt cases ns;Egypt deaths ns;Iran cases neg;Iran deaths ns;Saudi Arabia cases pos;Saudi Arabia deaths ns;Turkey cases ns; Turkey deaths ns	-	-	-
Analysis of the spread of COVID-19 in the USA with a spatio-temporal multivariate time series model	2021	Rui, R.', 'Tian, M.', 'Tang, M. L.', 'Ho, G. T. S.', 'Wu, C. H.	10.3390/ijerph18020774	Observational	USA	cases	tmax neg;tmin neg	pos	pos	-	-	pos
Pattern and determinants of COVID-19 infection and mortality across countries: An ecological study	2021	Asem, N.', 'Ramadan, A.', 'Hassany, M.', 'Ghazy, R. M.', 'Abdallah, M.', 'Ibrahim, M.', 'Gamal, E. M.', 'Hassan, S.', 'Kamal, N.', 'Zaid, H.	10.1016/j.heliyon.2021.e07504	Observational	18 countries	cases;deaths	neg: weak for exponential growth rates of deaths; ns: linear growth rates death; ns: linear growth rate cases; ns: exponential growth rate cases	pos: exponential growth cases; pos: exponential growth deaths; ns: linear growth cases; ns: linear growth deaths	-	-	-	-
Spatiotemporal analysis of COVID-19, air pollution, climate, and meteorological conditions in a metropolitan region of Iran	2022	Moazeni, M.', 'Maracy, M. R.', 'Dehdashti, B.', 'Ebrahimi, A.	10.1007/s11356-021-17535-x	Observational	Iran	cases	neg: COVID-19 incidence was increased with reducing high temperature; pos: COVID-19 incidence was increased with increasing low temperature in summer.	-	neg	neg	neg	-
Exploring the linkage between seasonality of environmental factors and COVID-19 waves in Madrid, Spain	2021	Zoran, M. A.', 'Savastru, R. S.', 'Savastru, D. M.', 'Tautan, M. N.', 'Baschir, L. A.', 'Tenciu, D. V.	10.1016/j.psep.2021.06.043	Observational	Spain	cases	neg for total cases; neg daily new cases; neg daily new deaths; neg total deaths	pos for total cases; pos daily new cases; pos daily new deaths; pos total deaths	pos: for total cases; pos daily new cases; pos total deaths ; neg: daily new deaths	-	-	-
Influences of weather-related parameters on the spread of Covid-19 pandemic - The scenario of Bangladesh	2021	Arefin, M. A.', 'Nabi, M. N.', 'Islam, M. T.', 'Islam, M. S.	10.1016/j.uclim.2021.100903	Observational	Bangladesh	cases	neg	-	pos	-	-	-
The role of ambient parameters on transmission rates of the COVID-19 outbreak: A machine learning model	2021	Jamshidnezhad, A.', 'Hosseini, S. A.', 'Ghavamabadi, L. I.', 'Marashi, S. M. H.', 'Mousavi, H.', 'Zilae, M.', 'Dehaghi, B. F.	10.3233/wor-210463	Observational	Iran	cases	pos	pos	-	-	-	-
Transmission of COVID-19 pandemic (Turkey) associated with short-term exposure of air quality and climatological parameters	2022	Akan, A. P.	10.1007/s11356-021-18403-4	Observational	Turkey	cases	Adana Turkey pos; Bursa Turkey pos; Denizili Turkey pos; Erzurum Turkey pos; Eskişehir Turkey pos; Istanbul Turkey pos; Izmir Turkey pos; Konya Turkey pos; Kütahya Turkey pos; Sivas Turkey pos; Ankara Turkey ns; Izmit Turkey ns;Kayseri Turkey ns;Samsun Turkey ns;Trabzon Turkey ns	Adana Turkey ns; Bursa Turkey ns; Denizili Turkey ns; Erzurum Turkey neg; Eskişehir Turkey ns; Istanbul Turkey ns; Izmir Turkey ns; Konya Turkey ns; Kütahya Turkey ns; Sivas Turkey ns; Ankara Turkey ns; Izmit Turkey ns;Kayseri Turkey ns;Samsun Turkey ns;Trabzon Turkey ns	Adana Turkey ns; Bursa Turkey ns; Denizili Turkey ns; Erzurum Turkey neg; Eskişehir Turkey pos; Istanbul Turkey ns; Izmir Turkey neg; Konya Turkey ns; Kütahya Turkey pos; Sivas Turkey ns; Ankara Turkey pos; Izmit Turkey ns;Kayseri Turkey ns;Samsun Turkey ns;Trabzon Turkey ns	Adana Turkey pos; Bursa Turkey ns; Denizili Turkey neg; Erzurum Turkey ns; Eskişehir Turkey ns; Istanbul Turkey ns; Izmir Turkey pos; Konya Turkey ns; Kütahya Turkey ns; Sivas Turkey ns; Ankara Turkey ns; Izmit Turkey ns;Kayseri Turkey ns;Samsun Turkey pos;Trabzon Turkey ns	Adana Turkey ns; Bursa Turkey ns; Denizili Turkey pos; Erzurum Turkey ns; Eskişehir Turkey ns; Istanbul Turkey ns; Izmir Turkey pos; Konya Turkey ns; Kütahya Turkey ns; Sivas Turkey ns; Ankara Turkey ns; Izmit Turkey ns;Kayseri Turkey ns;Samsun Turkey ns;Trabzon Turkey ns	Adana Turkey ns; Bursa Turkey ns; Denizili Turkey neg; Erzurum Turkey ns; Eskişehir Turkey ns; Istanbul Turkey ns; Izmir Turkey ns; Konya Turkey ns; Kütahya Turkey ns; Sivas Turkey ns; Ankara Turkey ns; Izmit Turkey ns;Kayseri Turkey ns;Samsun Turkey ns;Trabzon Turkey ns
Meteorological factors against COVID-19 and the role of human mobility	2021	Damette, O.', 'Mathonnat, C.', 'Goutte, S.	10.1371/journal.pone.0252405	Observational	37 OECD countries	cases;deaths	neg	neg	neg	neg	neg	-
Relative Humidity Predicts Day-to-Day Variations in COVID-19 Cases in the City of Buenos Aires	2021	Pineda Rojas, A. L.', 'Cordo, S. M.', 'Saurral, R. I.', 'Jimenez, J. L.', 'Marr, L. C.', 'Kropff, E.	10.1021/acs.est.1c02711	Observational	Argentina	cases	-	neg	-	-	-	-
Environmental quality, climate indicators, and COVID-19 pandemic: insights from top 10 most affected states of the USA	2021	Bilal', 'Bashir, M. F.', 'Shahzad, K.', 'Komal, B.', 'Bashir, M. A.', 'Bashir, M.', 'Tan, D.', 'Fatima, T.', 'Numan, U.	10.1007/s11356-021-12646-x	Observational	USA	cases;deaths	pos: daily new cases; neg: daily new deaths	pos: daily new cases; neg: daily new deaths	-	-	neg daily new cases;neg new deaths	-
Investigating the effects of absolute humidity and movement on COVID-19 seasonality in the United States	2022	Lin, G.', 'Hamilton, A.', 'Gatalo, O.', 'Haghpanah, F.', 'Igusa, T.', 'Klein, E.	10.1038/s41598-022-19898-8	Observational	USA	cases	-	pos	-	-	-	-
Distinct weather conditions and human mobility impacts on the SARS-CoV-2 outbreak in Colombia: Application of an artificial neural network approach	2021	Gómez-Herrera, S.', 'Sartori Jeunon Gontijo, E.', 'Enríquez-Delgado, S. M.', 'Rosa, A. H.	10.1016/j.ijheh.2021.113833	Observational	Colombia	cases	Bogota Colombia tmax q ndc neg; Bogota Colombia tmax q cr neg;Bogota Colombia tmax pq ndc ns; Bogota Colombia tmax pq cr ns;Bogota Colombia tavg q ndc neg; Bogota Colombia tavg q cr neg;Bogota Colombia tavg pq ndc ns; Bogota Colombia tavg pq cr ns;Bogota Colombia tmin q ndc neg; Bogota Colombia tmin q cr neg;Bogota Colombia tmin pq ndc ns; Bogota Colombia tmin pq cr ns;Medellin Colombia tmax q nd…	Bogota Colombia rh q ndc ns; Bogota Colombia rh q cr ns;Bogota Colombia rh pq ndc pos; Bogota Colombia rh pq cr pos;Bogota Colombia ah q ndc neg; Bogota Colombia ah q cr neg;Bogota Colombia ah pq ndc pos; Bogota Colombia ah pq cr pos;Medellin Colombia rh q ndc ns; Medellin Colombia rh q cr ns;Medellin Colombia rh pq ndc ns; Medellin Colombia rh pq cr ns;Medellin Colombia ah q ndc neg; Medellin Co…	Bogota Colombia wind q ndc ns; Bogota Colombia wind q cr ns;Bogota Colombia wind pq ndc neg; Bogota Colombia wind pq cr neg;Medellin Colombia wind q ndc ns; Medellin Colombia wind q cr ns;Medellin Colombia wind pq ndc neg; Medellin Colombia wind pq cr neg;Cali Colombia wind q ndc neg; Cali Colombia wind q cr neg;Cali Colombia wind pq ndc neg; Cali Colombia wind pq cr neg;Barranquilla Colombia win…	-	-	-
The relationship between (sub)tropical climates and the incidence of COVID-19	2021	Prata, D.', 'Rodrigues, W.', 'De Souza Bermejo, P. H.', 'Moreira, M.', 'Camargo, W.', 'Lisboa, M.', 'Reis, G. R.', 'De Araujo, H. X.	10.7717/peerj.10655	Observational	Brazil	cases	neg: subtropical climate; pos: tropical climate	pos tropical;possubtropical climates	-	-	-	-
Interrelationship between daily COVID-19 cases and average temperature as well as relative humidity in Germany	2021	Ganegoda, N. C.', 'Wijaya, K. P.', 'Amadi, M.', 'Erandi, K. K. W. H.', 'Aldila, D.	10.1038/s41598-021-90873-5	Observational	Germany	cases	neg	pos	-	-	-	-
Short-term influence of environmental factors and social variables COVID-19 disease in Spain during first wave (Feb-May 2020)	2022	Culqui, D. R.', 'Díaz, J.', 'Blanco, A.', 'Lopez, J. A.', 'Navas, M. A.', 'Sánchez-Martínez, G.', 'Luna, M. Y.', 'Hervella, B.', 'Belda, F.', 'Linares, C.	10.1007/s11356-022-19232-9	Observational	Spain	cases;hospitalizations	neg	neg	-	-	-	-
Prevalence and Associated Risk Factor of COVID-19 and Impacts of Meteorological and Social Variables on Its Propagation in Punjab, Pakistan	2021	Saddique, A.', 'Adnan, S.', 'Bokhari, H.', 'Azam, A.', 'Rana, M. S.', 'Khan, M. M.', 'Hanif, M.', 'Sharif, S.	10.1007/s41748-021-00218-5	Observational	Pakistan	cases	Punjab Pakistan neg	Punjab Pakistan neg	-	Punjab Pakistan neg	-	-
Is Meteorology a Factor to COVID-19 Spread in a Tropical Climate?	2021	Anand, V.', 'Korhale, N.', 'Tikle, S.', 'Rawat, M. S.', 'Beig, G.	10.1007/s41748-021-00253-2	Observational	India	cases	pos: Delhi India; pos Ahmedabad India; neg: Mumbai India; Pune India neg	pos: Delhi India; Mumbai India pos; Pune India pos; ns: Ahmedabad India	-	-	-	-
COVID19 outbreak in Lombardy, Italy: An analysis on the short-term relationship between air pollution, climatic factors and the susceptibility to SARS-CoV-2 infection	2021	Stufano, A.', 'Lisco, S.', 'Bartolomeo, N.', 'Marsico, A.', 'Lucchese, G.', 'Jahantigh, H.', 'Soleo, L.', 'Moretti, M.', 'Trerotoli, P.', 'De Palma, G.', 'Lovreglio, P.	10.1016/j.envres.2021.111197	Observational	Italy	cases	Lombardy Italy lag1 neg;Lombardy Italy lag2 neg;Lombardy Italy lag3 neg;Lombardy Italy lag4 neg;Lombardy Italy lag5 neg;Lombardy Italy lag6 neg;Lombardy Italy lag7 neg;Lombardy Italy lag8 neg;Lombardy Italy lag9 neg;Lombardy Italy lag10 neg;Lombardy Italy lag11 neg;Lombardy Italy lag12 pos;Lombardy Italy lag13 pos;Lombardy Italy lag14 pos;Lombardy Italy lag15 pos	Lombardy Italy lag1 pos;Lombardy Italy lag2 pos;Lombardy Italy lag3 pos;Lombardy Italy lag4 pos;Lombardy Italy lag5 pos;Lombardy Italy lag6 pos;Lombardy Italy lag7 pos;Lombardy Italy lag 8 ns;Lombardy Italy lag9 neg;Lombardy Italy lag10 neg;Lombardy Italy lag11 neg;Lombardy Italy lag12 neg;Lombardy Italy lag13 pos;Lombardy Italy lag14 pos;Lombardy Italy lag15 pos	Lombardy Italy lag1 neg;Lombardy Italy lag2 neg;Lombardy Italy lag3 neg;Lombardy Italy lag4 pos;Lombardy Italy lag5 ns;Lombardy Italy lag6 pos;Lombardy Italy lag7 pos;Lombardy Italy lag8 pos;Lombardy Italy lag9 pos;Lombardy Italy lag10 pos;Lombardy Italy lag11 pos;Lombardy Italy lag12 pos;Lombardy Italy lag13 pos;Lombardy Italy lag14 neg;Lombardy Italy lag15 neg	-	Lombardy Italy lag1 pos;Lombardy Italy lag2 pos;Lombardy Italy lag3 pos;Lombardy Italy lag4 pos;Lombardy Italy lag5 pos;Lombardy Italy lag6 pos;Lombardy Italy lag7 pos;Lombardy Italy lag8 pos;Lombardy Italy lag9 pos;Lombardy Italy lag10 neg;Lombardy Italy lag11 neg;Lombardy Italy lag12 neg;Lombardy Italy lag13 neg;Lombardy Italy lag14 neg;Lombardy Italy lag15 neg	-
Higher Temperatures, Higher Solar Radiation, and Less Humidity Is Associated With Poor Clinical and Laboratory Outcomes in COVID-19 Patients	2021	Hachim, M. Y.', 'Hachim, I. Y.', 'Naeem, K.', 'Hannawi, H.', 'Al Salmi, I.', 'Hannawi, S.	10.3389/fpubh.2021.618828	Observational	United Arab Emirates	cases	pos	neg	-	pos	-	-
The Correlation between COVID-19 Activities and Climate Factors in Different Climate Types Areas	2021	Liu, Z.', 'Zhu, L.', 'Wang, Y.', 'Zhou, Z.', 'Guo, Y.	10.1097/JOM.0000000000002274	Observational	Russia; Peru; Kuwait; Singapore	cases	pos: Kuwait; Singapore pos; neg: Russia; Peru neg	ns: Russia; Singapore ns; pos: Peru; neg: Kuwait	ns: Russia; Kuwait ns; neg: Peru; Singapore neg	-	-	-
Seasonality of non-sars, non-mers coronaviruses and the impact of meteorological factors	2021	Anastasiou, O. E.', 'Hüsing, A.', 'Korth, J.', 'Theodoropoulos, F.', 'Taube, C.', 'Jöckel, K. H.', 'Stang, A.', 'Dittmer, U.	10.3390/pathogens10020187	Observational	Germany	detection rate	neg: crude effect; ns: when adjusting for other weather factors; ns seasonality.	pos: crude effect; neg: when adjusting for other weather factors; ns: when adjusting for other weather factors and seasonality	pos: crude effect; ns: when adjusting for other weather factors and; ns seasonality.	-	undj pos;adj1 pos;adj2 pos	ns
Influence of meteorological patterns on the 2020 COVID-19 pandemic in the Mexico City region	2022	Salcido, A.', 'Castro, T.	10.1016/j.envadv.2021.100157	Observational	Mexico	cases	Mexico City Mexico neg	Mexico City Mexico small neg correlation (-0.04, on average)	Mexico City Mexico pos: moderate inward flux	-	-	-
A wind speed threshold for increased outdoor transmission of coronavirus: an ecological study	2021	Clouston, S. A. P.', 'Morozova, O.', 'Meliker, J. R.	10.1186/s12879-021-06796-z	Observational	United States of America	cases	ns	-	neg < 8.85 km per hour when temperature 16–28 °C	-	ns	-
Effects of hydrometeorological and other factors on SARS-CoV-2 reproduction number in three contiguous countries of Tropical Andean South America: a spatiotemporally disaggregated time series analysis	2022	Colston, J. M.', 'Hinson, P.', 'Nguyen, N. L. H.', 'Chen, Y. T.', 'Badr, H. S.', 'Kerr, G. H.', 'Gardner, L. M.', 'Martin, D. N.', 'Quispe, A. M.', 'Schiaffino, F.', 'Kosek, M. N.', 'Zaitchik, B. F.	10.1101/2022.06.13.22276339	Observational	Colombia, Ecuador, and Peru	reproduction number	slight sinusoidal shape negligible in size	neg except for a plateau from around 70–80% relative humidity	ns	neg above a threshold of approximately 700 kJ/m2 Days with radiation above 1000 kJ/m2 saw a 1.3% reduction in Rt	neg: < 1 ORQ-transformed mm; pos: > 1 ORQ-transformed mm	-
Exploring the effects of PM2.5 and temperature on COVID-19 transmission in Seoul, South Korea	2022	Lym, Y.', 'Kim, K. J.	10.1016/j.envres.2021.111810	Observational	South Korea	cases;deaths	Seoul South Korea neg	-	-	-	-	-
Effects of environmental parameters and their interactions on the spreading of SARS-CoV-2 in North Italy under different social restrictions. A new approach based on multivariate analysis	2022	Tateo, F.', 'Fiorino, S.', 'Peruzzo, L.', 'Zippi, M.', 'De Biase, D.', 'Lari, F.', 'Melucci, D.	10.1016/j.envres.2022.112921	Observational	Italy	hospitalizations	Val d’Aosta Italy summer neg;Piemonte Italy summer neg;Lombardia Italy summer neg;Trento Italy summer neg;Bolzano Italy summer neg;Veneto Italy summer neg;Friuli-Venezia Giulia Italy summer neg;Emilia Romagna Italy summer neg;Val d’Aosta Italy autumn ns;Piemonte Italy autumn ns;Lombardia Italy autumn ns;Trento Italy autumn ns;Bolzano Italy autumn ns;Veneto Italy autumn pos;Friuli-Venezia Giulia I…	Val d’Aosta Italy summer neg;Piemonte Italy summer neg;Lombardia Italy summer neg;Trento Italy summer neg;Bolzano Italy summer neg;Veneto Italy summer neg;Friuli Venezia Giulia Italy summer neg;Emilia Romagna Italy summer neg;Val d’Aosta Italy autumn ns;Piemonte Italy autumn ns;Lombardia Italy autumn pos;Trento Italy autumn ns;Bolzano Italy autumn neg;Veneto Italy autumn ns;Friuli Venezia Giulia …	Val d’Aosta Italy summer neg;Piemonte Italy summer ns;Lombardia Italy summer ns;Trento Italy summer neg;Bolzano Italy summer ns;Veneto Italy summer ns;Friuli Venezia Giulia Italy summer ns;Emilia Romagna Italy summer neg;Val d’Aosta Italy autumn ns;Piemonte Italy autumn ns;Lombardia Italy autumn ns;Trento Italy autumn ns;Bolzano Italy autumn ns;Veneto Italy autumn ns;Friuli Venezia Giulia Italy a…	Val d’Aosta Italy summer neg;Piemonte Italy summer neg;Lombardia Italy summer neg;Trento Italy summer neg;Bolzano Italy summer neg;Veneto Italy summer neg;Friuli Venezia Giulia Italy summer neg;Emilia Romagna Italy summer neg;Val d’Aosta Italy autumn ns;Piemonte Italy autumn ns;Lombardia Italy autumn pos;Trento Italy autumn ns;Bolzano Italy autumn ns;Veneto Italy autumn ns;Friuli Venezia Giulia I…	-	-
The effect of population age and climate on covid-19 morbidity and mortality	2021	Zilberlicht, A.', 'Abramov, D.', 'Kugelman, N.', 'Lavie, O.', 'Elias, Y.', 'Abramov, Y.	0	Observational	202 countries	cases;deaths	neg: deaths; ns: cases	-	-	-	-	-
Spatio-temporal variations in COVID-19 in relation to the global climate distribution and fluctuations	2021	Matthew, O. J.', 'Eludoyin, A. O.', 'Oluwadiya, K. S.	10.1016/j.sste.2021.100417	Observational	61 countries	cases	Cameroon ns; Central African Republic ns; Mauritius ns; Niger ns; Tansania ns; Zimbabwe ns; Bangladesh ns; China ns; Israel ns; Japan ns; Australia ns; New Zealand ns; Belgium ns; Germany ns; France ns; Netherlands ns; Norway ns; Portugal ns; Spain ns; Georgia ns; Iceland ns; Kazakhstan ns; Uzbekistan ns; Colombia ns; Guyana ns; Ecuador ns;Trinidad and Tobago ns; Venezuela ns; Egypt pos; Bulgaria…	Cameroon pos; Kenya pos; Nigeria pos; Senegal pos; Bangladesh pos; Egypt neg; Ghana neg; Madagaskar neg; Nigeria neg; South Africa neg; Indonesia neg; Iraq neg; Qatar neg; Belgium neg; Bulgaria neg; United Kingdom neg; Germany neg; France neg; Netherlands neg; Poland neg; Romania neg; Mexico neg; Brazil neg; Peru neg; Central African Republic ns; Ethiopia ns; Mauritius ns; Tanzania ns; Zimbabwe n…	-	-	Cameroon ns; Central African Republic ns; Ethiopia ns; Kenya ns; Madagaskar ns; Mauritius ns; Tanzania ns; Zimbabwe ns; Afghanistan ns; China ns; Indonesia ns; Iraq ns; Israel ns; Japan ns; Qatar ns; Yemen ns; Australia ns; New Zealand ns; Belgium ns;Bulgaria ns; United Kingdom ns; Germany ns; France ns; Netherlands ns; Norway ns; Poland ns; Portugal ns; Romania ns; Spain ns; Canada ns; Cuba ns; …	-
The effects of indoor temperature and humidity on local transmission of COVID-19 and how it relates to global trends	2022	Park, H. J.', 'Lee, S. G.', 'Oh, J. S.', 'Nam, M.', 'Barrett, S.', 'Lee, S.', 'Hwang, W.	10.1371/journal.pone.0271760	Both	232 countries	cases	neg	neg	-	-	-	-
Assessing the impact of temperature and humidity exposures during early infection stages on case-fatality of COVID-19: a modelling study in Europe	2021	Liang, J.', 'Yuan, H. Y.	10.1101/2021.09.23.21264017	Observational	UK; Italy; France, Spain; Germany; Netherlands; Sweden; Romania	deaths	neg	pos: <50% ; neg: >85%	-	-	-	-
A persistent high ambient temperature waned the community spread of severe acute respiratory syndrome coronavirus-2 in Pakistan	2022	Habib, G.', 'Shah Zeb Khan, M.', 'Gul, H.', 'Hayat, A.', 'Ur Rehman, M.	10.1016/j.nmni.2022.100961	Observational	Pakistan	cases	neg	ns	-	-	-	-
Independent and Interactive Effects of Environmental Conditions on Aerosolized Surrogate SARS-CoV-2 - Beijing, China, June to September 2020	2022	Mao, Y.', 'Luo, Y.', 'Zhang, W.', 'Ding, P.', 'Li, X.', 'Deng, F.', 'Xu, K.', 'Hou, M.', 'Ding, C.', 'Wang, Y.', 'Dong, Z.', 'MacIntyre, R.', 'Yao, X.', 'Tang, S.', 'Xu, D.	10.46234/ccdcw2022.123	Experimental	China	SARS-CoV-2 loads	ns	neg	-	-	-	-
A cross-sectional analysis of meteorological factors and SARS-CoV-2 transmission in 409 cities across 26 countries	2021	Sera, F.', 'Armstrong, B.', 'Abbott, S.', 'Meakin, S.', 'O’Reilly, K.', 'von Borries, R.', 'Schneider, R.', 'Royé, D.', 'Hashizume, M.', 'Pascal, M.', 'Tobias, A.', 'Vicedo-Cabrera, A. M.', 'Hu, W.', 'Tong, S.', 'Lavigne, E.', 'Correa, P. M.', 'Meng, X.', 'Kan, H.', 'Kynčl, J.', 'Urban, A.', 'Orru, H.', 'Ryti, N. R. I.', 'Jaakkola, J. J. K.', 'Cauchemez, S.', 'Dallavalle, M.', 'Schneider, A.', 'Z…	10.1038/s41467-021-25914-8	Observational	26 countries	reproduction number	pos: < 10.2 °C; pos >20°C; neg: between 10.2°C and 20°C	var	ns	ns	ns	-
Leveraging weather data for forecasting cases-to-mortality rates due to COVID-19	2021	Iloanusi, O.', 'Ross, A.	10.1016/j.chaos.2021.111340	Observational	36 countries	cases-to-mortality rates	Botswana pos; Canada pos; Chile pos;Finland pos; France pos; Germany pos; India pos; Italy pos; Japan pos; Netherlands pos; Norway pos; Phillipines pos; Poland pos; Portugal pos; Spain pos; Zwitsterland pos; UK pos; Argentinia ns; Australia ns; China ns; Ethiopia ns; Iran ns; Israel ns; Mexico ns; Nigeria ns; South Africa ns; UAE ns; USA ns; Venezuela ns; Zambia ns; Zimbabwe ns; New Zealand neg; …	Brazil neg; Canada neg; Chile neg; Finland neg; France neg; Germany neg; Israel neg; Netherlands neg; Norway neg; Poland neg;Portugal neg; South Africa neg; Spain neg; Switzerland neg; UAE neg; Uganda neg; Botswana pos; Egypt pos; India pos; Iran pos; Zimbabwe pos; Argentina ns; Australia ns; China ns; Ethiopia ns; Iran ns; Italy ns; Japan ns; New Zealand ns; Nigeria ns; Phillipines ns; Russia ns…	-	-	-	-
An assessment of meteorological parameters effects on COVID-19 pandemic in Bangladesh using machine learning models	2022	Karmokar, J.', 'Islam, M. A.', 'Uddin, M.', 'Hassan, M. R.', 'Yousuf, M. S. I.	10.1007/s11356-022-20196-z	Observational	Bangladesh	cases;deaths	pos	pos RH has less effect on COVID-19 where the correlation for daily cases and deaths is close to zero	pos	-	pos	neg
Temperature and population density influence SARS-CoV-2 transmission in the absence of nonpharmaceutical interventions	2021	Smith, T. P.', 'Flaxman, S.', 'Gallinat, A. S.', 'Kinosian, S. P.', 'Stemkovski, M.', 'Juliette T. Unwin, H.', 'Watson, O. J.', 'Whittaker, C.', 'Cattarino, L.', 'Dorigatti, I.', 'Tristem, M.', 'Pearse, W. D.	10.1073/pnas.2019284118	Observational	USA	transmission rate	neg	ns	-	ns	-	-
COVID-19 seasonality in temperate countries	2022	["D'Amico, F.", 'Marmiere, M.', 'Righetti, B.', 'Scquizzato, T.', 'Zangrillo, A.', 'Puglisi, R.', 'Landoni, G.	10.1016/j.envres.2021.112614	Observational	European countries and US states	deaths	neg	-	-	-	-	-
Seasonal UV exposure and vitamin D: association with the dynamics of COVID-19 transmission in Europe	2022	Mukherjee, S. B.', 'Gorohovski, A.', 'Merzon, E.', 'Levy, E.', 'Mukherjee, S.', 'Frenkel-Morgenstern, M.	10.1002/2211-5463.13309	Observational	26 European countries	cases	neg	-	-	neg	-	-
Air temperature influences early Covid-19 outbreak as indicated by worldwide mortality	2021	Quilodrán, C. S.', 'Currat, M.', 'Montoya-Burgos, J. I.	10.1016/j.scitotenv.2021.148312	Observational	144 countries	deaths	neg	-	-	neg	-	-
The impact of weather on COVID-19 pandemic	2021	Ganslmeier, M.', 'Furceri, D.', 'Ostry, J. D.	10.1038/s41598-021-01189-3	Observational	Austria, Denmark, Finland, Ireland, Italy, Norway, Portugal, Sweden, and United States	cases	baseline neg;notification rate neg;cases neg	ns: baseline; neg: notification rate; neg (log) cases	baseline neg;notification rate neg;cases neg	-	baseline ns;notification rate ns;cases ns	-
Seasonal variation in the transmission rate of covid-19 in a temperate climate can be implemented in epidemic population models by using daily average temperature as a proxy for seasonal changes in transmission rate	2022	Johnsen, M. G.', 'Christiansen, L. E.', 'Græsbøll, K.	10.1016/j.mran.2022.100235	Observational	Denmark	cases;hospitalizations	neg	-	-	-	-	-
How the global health security index and environment factor influence the spread of COVID-19: A country level analysis	2021	Leichtweis, B. G.', 'de Faria Silva, L.', 'da Silva, F. L.', 'Peternelli, L. A.	10.1016/j.onehlt.2021.100235	Observational	52 countries	reproduction number	neg	ns	-	pos: 1.5-3.5 kWh/m2; neg: > 3.5kWh/m2	-	-
Spatial epidemiology and meteorological risk factors of COVID-19 in Fars Province, Iran	2022	Zare, M.', 'Semati, A.', 'Mirahmadizadeh, A.', 'Hemmati, A.', 'Ebrahimi, M.	10.4081/gh.2022.1065	Observational	Iran	cases	Fars province Iran pos	-	Fars province Iran neg	-	Fars province Iran neg	-
Improving performance of deep learning predictive models for COVID-19 by incorporating environmental parameters	2023	Wathore, R.', 'Rawlekar, S.', 'Anjum, S.', 'Gupta, A.', 'Bherwani, H.', 'Labhasetwar, N.', 'Kumar, R.	10.1016/j.gr.2022.03.014	Observational	India; USA; Sweden	cases	Vastra Gotaland Sweden pos; Stockholm Sweden pos; Skane Sweden pos; Uppsala Sweden pos; Yuma AZ United States pos; Los Angeles United States neg; New Delhi India neg; Nagpur India neg	Vastra Gotaland Sweden neg; Stockholm Sweden neg; Uppsala Sweden neg; Yuma AZ United States neg; New Delhi India neg; Nagpur India neg; Skane Sweden pos; Los Angeles United states pos	-	-	-	-
Assessing the impact of air pollution and climate seasonality on COVID-19 multiwaves in Madrid, Spain	2022	Zoran, M. A.', 'Savastru, R. S.', 'Savastru, D. M.', 'Tautan, M. N.', 'Baschir, L. A.', 'Tenciu, D. V.	10.1016/j.envres.2021.111849	Observational	Spain	cases;deaths	Wave1 Madrid Spain cases neg;wave1 Madrid Spain deaths neg;hw Madrid Spain cases ns; hw Madrid Spain deaths neg;wave2 Madrid Spain cases pos;wave2 Madrid Spain deaths neg;wave3 Madrid Spain cases neg;wave3 Madrid Spain deaths pos;wave4 Madrid Spain cases neg; wave4 Madrid Spain deaths neg; overall total cases Madrid Spain pos; overall dn cases Madrid Spain neg; overall total deaths Madrid Spain p…	Wave1 Madrid Spain cases pos;wave1 Madrid Spain deaths pos;hw Madrid Spain cases ns; hw Madrid Spain deaths ns;wave2 Madrid Spain cases neg;wave2 Madrid Spain deaths ns;wave3 Madrid Spain cases pos;wave3 Madrid Spain deaths pos;wave4 Madrid Spain cases pos; wave4 Madrid Spain deaths pos; overall total cases Madrid Spain neg; overall dn cases Madrid Spain pos; overall total deaths Madrid Spain pos…	Wave1 Madrid Spain cases neg;wave1 Madrid Spain deaths neg;hw Madrid Spain cases ns; hw Madrid Spain deaths ns;wave2 Madrid Spain cases pos;wave2 Madrid Spain deaths neg;wave3 Madrid Spain cases ns;wave3 Madrid Spain deaths ns;wave4 Madrid Spain cases neg; wave4 Madrid Spain deaths neg; overall total cases Madrid Spain pos; overall dn cases Madrid Spain pos; overall total deaths Madrid Spain neg;…	Wave1 Madrid Spain cases neg;wave1 Madrid Spain deaths neg;hw Madrid Spain cases neg; hw Madrid Spain deaths ns;wave2 Madrid Spain cases pos;wave2 Madrid Spain deaths neg;wave3 Madrid Spain cases ns;wave3 Madrid Spain deaths pos;wave4 Madrid Spain cases neg; wave4 Madrid Spain deaths neg; overall total cases Madrid Spain neg; overall dn cases Madrid Spain neg; overall total deaths Madrid Spain ne…	-	-
The COVID-19 incidence in Italian regions correlates with low temperature, mobility and PM10 pollution but lethality only with low temperature	2021	Carta, M. G.', 'Minerba, L.', 'Demontis, R.', 'Orrù, G.', 'Romano, F.', 'Scano, A.', 'Restivo, A.', 'Giacco, S. D.', 'Deidda, S.', 'Firinu, D.', 'Campagna, M.', 'Meloni, F.', 'Cossu, G.', 'Sancassiani, F.', 'Chessa, L.', 'Kalcev, G.', 'Littera, R.', 'Zorcolo, L.', 'Aviles-Gonzales, C. I.', 'Usai, P.	10.4081/jphr.2021.2303	Observational	Italy	cases;case fatality rate	neg mean minimum temperatures in January	-	-	-	-	-
How do air pollution and meteorological parameters contribute to the spread of COVID-19 in Saudi Arabia?	2021	Ben Maatoug, A.', 'Triki, M. B.', 'Fazel, H.	10.1007/s11356-021-13582-6	Observational	Saudi Arabia	cases	-	-	Riyadh Saudi Arabia neg;Jeddah Saudi Arabia ns;Makkah Saudi Arabia neg	-	-	-
Environmental determinants of COVID-19 transmission across a wide climatic gradient in Chile	2021	Correa-Araneda, F.', 'Ulloa-Yáñez, A.', 'Núñez, D.', 'Boyero, L.', 'Tonin, A. M.', 'Cornejo, A.', 'Urbina, M. A.', 'Díaz, M. E.', 'Figueroa-Muñoz, G.', 'Esse, C.	10.1038/s41598-021-89213-4	Observational	Chile	cases	neg	neg	ns	neg	ns	neg
COVID-19 infection in Hokkaido, Japan might depend on the viscosity of atmospheric air	2020	Y. Akiyama; K. Sakashita; M. Arihara; Y. Kimura; K. Komatsu; T. Mikami; N. Mikuni	10.1016/j.virusres.2020.198259	Observational	Japan	reproduction number	Hokkaido Japan neg	Hokkaido Japan pos	-	-	-	-
Weather indicators and improving air quality in association with COVID-19 pandemic in India	2023	Chakrabortty, R.', 'Pal, S. C.', 'Ghosh, M.', 'Arabameri, A.', 'Saha, A.', 'Roy, P.', 'Pradhan, B.', 'Mondal, A.', 'Ngo, P. T. T.', 'Chowdhuri, I.', 'Yunus, A. P.', 'Sahana, M.', 'Malik, S.', 'Das, B.	10.1007/s00500-021-06012-9	Observational	India	cases;deaths	pos	-	-	-	pos	-
Global COVID-19 pandemic trends and their relationship with meteorological variables, air pollutants and socioeconomic aspects	2022	Han, Y.', 'Zhao, W.', 'Pereira, P.	10.1016/j.envres.2021.112249	Observational	World	cases	neg	ns	neg	-	neg	neg
Assessment of Meteorological Variables and Air Pollution Affecting COVID-19 Cases in Urban Agglomerations: Evidence from China	2022	Zhao, M.', 'Liu, Y.', 'Gyilbag, A.	10.3390/ijerph19010531	Observational	China	cases	BTH pos;MYR pos;YRD pos;PRD pos	neg MYR; neg PRD; ns BTH; ns YRD	-	-	MYR neg;YRD neg;BTH ns;PRD ns	MYR ns;YRD ns;BTH ns;PRD ns
Structural equation modeling to shed light on the controversial role of climate on the spread of SARS-CoV-2	2021	Spada, A.', 'Tucci, F. A.', 'Ummarino, A.', 'Ciavarella, P. P.', 'Calà, N.', 'Troiano, V.', 'Caputo, M.', 'Ianzano, R.', 'Corbo, S.', 'de Biase, M.', 'Fascia, N.', 'Forte, C.', 'Gambacorta, G.', 'Maccione, G.', 'Prencipe, G.', 'Tomaiuolo, M.', 'Tucci, A.	10.1038/s41598-021-87113-1	Observational	209 countries	cases	neg	pos	neg	neg	pos	pos
The impact of environmental variables on the spread of COVID-19 in the Republic of Korea	2021	Lim, Y. K.', 'Kweon, O. J.', 'Kim, H. R.', 'Kim, T. H.', 'Lee, M. K.	10.1038/s41598-021-85493-y	Observational	Korea	cases	pos: Seoul South Korea; neg: Daegu-Gyeongbuk South Korea	ns: Seoul South Korea; neg: Daegu-Gyeongbuk South Korea	ns: Seoul metropolitan region; pos: Daegu-Gyeongbuk region	pos Seoul South Korea; pos: Daegu-Gyeongbuk South Korea	ns: Seoul South Korea; neg: Daegu-Gyeongbuk South Korea	neg: Seoul metropolitan region South Korea; pos: Daegu-Gyeongbuk South Korea
On the global trends and spread of the COVID-19 outbreak: preliminary assessment of the potential relation between location-specific temperature and UV index	2020	S. S. Gunthe; B. Swain; S. S. Patra; A. Amte	10.1007/s10389-020-01279-y	Observational	World	cases	neg: from 7°C ; pos: 3-5°C	ns	-	pos: up to a UV index of 2.5 ; neg: from a UV index of 3.5 onwards	ns	-
Determination of vulnerable regions of SARS-CoV-2 in Malaysia using meteorology and air quality data	2022	Mohan Viswanathan, P.', 'Sabarathinam, C.', 'Karuppannan, S.', 'Gopalakrishnan, G.	10.1007/s10668-021-01719-z	Observational	Malaysia	cases	Selangor Malaysia total cases mco1 pos; Selangor Malaysia new cases mco1 ns;Selangor Malaysia total cases mco2 ns; Selangor Malaysia new cases mco2 ns;Selangor Malaysia total cases mco3 neg; Selangor Malaysia new cases mco3 ns;Sabah Malaysia total cases mco1 ns; Sabah Malaysia new cases mco1 ns;Sabah Malaysia total cases mco2 pos; Sabah Malaysia new cases mco2 ns;Sabah Malaysia total cases mco3 n…	Selangor Malaysia total cases mco1 pos; Selangor Malaysia new cases mco1 ns;Selangor Malaysia total cases mco2 ns; Selangor Malaysia new cases mco2 ns;Selangor Malaysia total cases mco3 ns; Selangor Malaysia new cases mco3 ns;Sabah Malaysia total cases mco1 ns; Sabah Malaysia new cases mco1 ns;Sabah Malaysia total cases mco2 ns; Sabah Malaysia new cases mco2 ns;Sabah Malaysia total cases mco3 ns;…	Selangor Malaysia total cases mco1 ns; Selangor Malaysia new cases mco1 pos;Selangor Malaysia total cases mco2 ns; Selangor Malaysia new cases mco2 ns;Selangor Malaysia total cases mco3 ns; Selangor Malaysia new cases mco3 ns;Sabah Malaysia total cases mco1 ns; Sabah Malaysia new cases mco1 ns;Sabah Malaysia total cases mco2 pos; Sabah Malaysia new cases mco2 ns;Sabah Malaysia total cases mco3 ns…	-	Selangor Malaysia total cases mco1 ns; Selangor Malaysia new cases mco1 ns;Selangor Malaysia total cases mco2 ns; Selangor Malaysia new cases mco2 ns;Selangor Malaysia total cases mco3 neg; Selangor Malaysia new cases mco3 ns;Sabah Malaysia total cases mco1 ns; Sabah Malaysia new cases mco1 ns;Sabah Malaysia total cases mco2 neg; Sabah Malaysia new cases mco2 ns;Sabah Malaysia total cases mco3 ns…	-
The Role of Meteorological Variables and Aerosols in the Transmission of COVID-19 During Harmattan Season	2022	Ogunjo, S.', 'Olaniyan, O.', 'Olusegun, C. F.', 'Kayode, F.', 'Okoh, D.', 'Jenkins, G.	10.1029/2021gh000521	Observational	Nigeria	cases;deaths	Kano Nigeria cases neg; Abuja Nigeria cases neg; Osun Nigeria cases pos; Kebbi Nigeria cases ns; Edo Nigeria cases ns; Delta Nigeria cases ns; Oyo Nigeria cases ns; Kano Nigeria deaths pos; Kebbi Nigeria deaths ns; Abuja Nigeria deaths ns; Edo Nigeria deaths ns; Delta Nigeria deaths ns; Osun Nigeria deaths ns; Oyo Nigeria deaths ns	Kebbi Nigeria cases neg; Kano Nigeria cases neg; Osun Nigeria cases neg; ns: Abuja Nigeria cases ns; Edo Nigeria cases ns; Delta Nigeria cases ns; Oyo Nigeria cases ns; Kano Nigeria deaths neg; Abuja Nigeria deaths neg; Osun Nigeria deaths neg; Kebbi Nigeria deaths ns; Edo Nigeria deaths ns; Delta Nigeria deaths ns; Oyo Nigeria deaths ns	-	-	-	-
The dynamics of COVID-19 outbreak in Nigeria: A sub-national analysis	2021	Ayodele, K. P.', 'Jimoh, H.', 'Fagbamigbe, A. F.', 'Onakpoya, O. H.	10.1016/j.sciaf.2021.e00914	Observational	Nigeria	cases	pos weak	pos weak	-	-	-	-
Meteorological and human mobility data on predicting COVID-19 cases by a novel hybrid decomposition method with anomaly detection analysis: A case study in the capitals of Brazil	2021	da Silva, T. T.', 'Francisquini, R.', 'Nascimento, M. C. V.	10.1016/j.eswa.2021.115190	Observational	Brazil	cases	Belém Brazil tmax ns; Belém Brazil tmin ns;Boa Vista Brazil tmax ns; Boa Vista Brazil tmin ns;Macapá Brazil tmax ns; Macapá Brazil tmin ns;Manaus Brazil tmax ns; Manaus Brazil tmin ns;Palmas Brazil tmax pos; Palmas Brazil tmin neg;Porto Velho Brazil tmax ns; Porto Velho Brazil tmin neg;Rio Branco;Brazil tmax ns; Rio Branco Brazil tmin ns;Aracaju Brazil tmax neg; Aracaju Brazil tmin neg;Fortaleza …	Belém Brazil tmax ns; Boa Vista Brazil tmax ns; Macapá Brazil tmax ns; Manaus Brazil tmax ns; Palmas Brazil tmax neg; Porto Velho Brazil tmax ns; Rio Branco Brazil tmax ns;Aracaju Brazil tmax ns; Fortaleza Brazil tmax pos;João Pessoa Brazil tmax ns;Maceió Brazil tmax ns;Natal Brazil tmax ns;Recife Brazil tmax pos;Salvador Brazil tmax ns;São Luis Brazil tmax pos;Teresina Brazil tmax neg;Brasilia B…	-	-	Belém Brazil tmax ns;Boa Vista Brazil tmax ns; Macapá Brazil tmax ns; Manaus Brazil tmax ns; Palmas Brazil tmax neg; Porto Velho Brazil tmax ns; Rio Branco Brazil tmax ns;Aracaju Brazil tmax ns; Fortaleza Brazil tmax ns;João Pessoa Brazil tmax ns;Maceió Brazil tmax pos;Natal Brazil tmax ns;Recife Brazil tmax ns;Salvador Brazil tmax ns;São Luis Brazil tmax pos;Teresina Brazil tmax neg;Brasilia Bra…	-
Impact of population density and weather on COVID-19 pandemic and SARS-CoV-2 mutation frequency in Bangladesh	2021	Sharif, N.', 'Dey, S. K.	10.1017/S0950268821000029	Observational	Bangladesh	cases;deaths	neg	neg	pos	neg	-	-
COVID-19 Morbidity and mortality in tropical countries: The effects of economic, institutional, and climatic variables	2022	Akpalu, W.', 'Amegashie, J. A.', 'Karuaihe, S. T.	10.1016/j.sciaf.2022.e01257	Observational	51 tropical countries	cases;deaths	neg: cases between 15.5 °C and 21 °C; pos: cases above 21 °C; ns: deaths	-	-	-	-	-
Does temperature matter for COVID-19 transmissibility? Evidence across Pakistani provinces	2021	Irfan, M.', 'Ikram, M.', 'Ahmad, M.', 'Wu, H.', 'Hao, Y.	10.1007/s11356-021-14875-6	Observational	Pakistan	cases	neg	-	-	-	-	-
Impact of urbanisation and environmental factors on spatial distribution of COVID-19 cases during the early phase of epidemic in Singapore	2022	Gurram, M. K.', 'Wang, M. X.', 'Wang, Y. C.', 'Pang, J.	10.1038/s41598-022-12941-8	Observational	Singapore	cases	pos	ns	-	-	-	-
Air Surveillance for Viral Contamination with SARS-CoV-2 RNA at a Healthcare Facility	2022	Zahedi, A.', 'Seif, F.', 'Golshan, M.', 'Khammar, A.', 'Rezaei Kahkha, M. R.	10.1007/s12560-022-09524-1	Observational	Iran	cases;hospitalizations	pos	ns	-	-	-	-
Associations between indoor relative humidity and global COVID-19 outcomes	2022	Verheyen, C. A.', 'Bourouiba, L.	10.1098/rsif.2021.0865	Observational	121 countries	deaths	-	neg: Northern hemisphere; neg Southern hemisphere; pos: tropics	-	-	-	-
The impact of temperature on the transmissibility potential and virulence of COVID-19 in Tokyo, Japan	2021	Yamasaki, L.', 'Murayama, H.', 'Hashizume, M.	10.1038/s41598-021-04242-3	Observational	Japan	reproduction number;case fatality risk	Tokyo Japan neg	-	-	-	-	-
Investigating the Co-movement Nexus Between Air Quality, Temperature, and COVID-19 in California: Implications for Public Health	2021	Fareed, Z.', 'Bashir, M. F.', 'Bilal', 'Salem, S.	10.3389/fpubh.2021.815248	Observational	USA	cases	California United States neg	-	-	-	-	-
Determination of climate and social community factors in coronavirus disease-19 spread distribution	2021	Faradiba, F.', 'Zet, L.	10.3889/oamjms.2021.6932	Observational	Indonesia	cases;deaths	cases mod1 neg;cases mod2 neg;cases mod3 neg;cases mod3 neg;cases mod4 neg;cases mod5 neg;deaths mod1 neg;deaths mod2 neg;deaths mod3 neg;deaths mod3 neg;deaths mod4 neg;deaths mod5 neg	-	-	cases mod1 neg;cases mod2 pos;cases mod3 ns;cases mod3 ns;cases mod4 ns;cases mod5 ns;deaths mod1 pos;deaths mod2 neg;deaths mod3 neg;deaths mod3 neg;deaths mod4 neg;deaths mod5 neg	cases mod1 neg;cases mod2 neg;cases mod3 neg;cases mod3 neg;cases mod4 neg;cases mod5 neg;deaths mod1 neg;deaths mod2 neg;deaths mod3 neg;deaths mod3 neg;deaths mod4 neg;deaths mod5 neg	-
Latitude impact on pandemic Sars-Cov-2 2020 outbreaks and possible utility of UV indexes in predictions of regional daily infections and deaths	2022	Nandin de Carvalho, H.	10.1016/j.jpap.2022.100108	Observational	Austria; Portugal	cases;deaths	-	-	-	neg	-	-
Climate effects on the COVID-19 outbreak: a comparative analysis between the UAE and Switzerland	2022	Mansouri Daneshvar, M. R.', 'Ebrahimi, M.', 'Sadeghi, A.', 'Mahmoudzadeh, A.	10.1007/s40808-021-01110-x	Observational	United Arab Emirates; Switzerland	cases	United Arab Emirates pos; neg: Switzerland	neg United Arab Emirates;Switzerland neg	-	neg United Arab Emirates;Switzerland neg	neg United Arab Emirates;Switzerland neg	United Arab Emirates pos;Switzerland pos
Physical distancing implementation, ambient temperature and Covid-19 containment: An observational study in the United States	2021	Guo, C.', 'Chan, S. H. T.', 'Lin, C.', 'Zeng, Y.', 'Bo, Y.', 'Zhang, Y.', 'Hossain, S.', 'Chan, J. W. M.', 'Yeung, D. W.', 'Lau, A. K. H.', 'Lao, X. Q.	10.1016/j.scitotenv.2021.147876	Observational	USA	reproduction number	neg	-	-	-	-	-
Assessing temporal correlation in environmental risk factors to design efficient area-specific COVID-19 regulations: Delhi based case study	2022	Chaudhary, V.', 'Bhadola, P.', 'Kaushik, A.', 'Khalid, M.', 'Furukawa, H.', 'Khosla, A.	10.1038/s41598-022-16781-4	Observational	India	cases;deaths	-	Delhi India neg	-	-	-	-
Social, economic, and environmental factors influencing the basic reproduction number of COVID-19 across countries	2021	Kong, J. D.', 'Tekwa, E. W.', 'Gignoux-Wolfsohn, S. A.	10.1371/journal.pone.0252373	Observational	58 countries	reproduction number	ns	-	-	-	ns	-
Asymmetric impact of temperature on COVID-19 spread in India: Evidence from quantile-on-quantile regression approach	2022	Irfan, M.', 'Razzaq, A.', 'Suksatan, W.', 'Sharif, A.', 'Madurai Elavarasan, R.', 'Yang, C.', 'Hao, Y.', 'Rauf, A.	10.1016/j.jtherbio.2021.103101	Observational	India	cases	Maharashtra India neg; Tamil Nadu India neg; Andhra Pradesh India neg; Karnataka India neg; Uttar Pradesh India pos	-	-	-	-	-
Global Evidence of Temperature Acclimation of COVID-19 D614G Linage	2021	Hao, Z.', 'Li, R.', 'Hao, C.', 'Zhao, H.', 'Wan, X.', 'Guo, D.	10.1002/gch2.202000132	Observational	31 countries	cases	Sweden neg; Belarus neg; Russia neg; United Kingdom neg; France neg; switzerland neg; italy neg; canada neg; spain neg; portugal neg; china neg; iran neg; pakistan neg; bahrain neg; qatar neg;saudi arabia neg; United Arab Emirates neg; india neg; djibuti neg; Bangladesh pos; Mexico pos; peru pos; Germany ns; Turkey ns; kuwait ns; Brazil ns;Oman ns;Panama ns;Australia ns;Chile ns;South Africa ns	-	Sweden ns; Belarus ns; Russia ns; United Kingdom pos; France ns; switzerland pos; italy ns; canada ns; spain ns; portugal ns; china ns; iran ns; pakistan ns; bahrain ns; qatar ns;saudi arabia ns; United Arab Emirates ns; india ns; djibuti ns; Bangladesh ns; Mexico ns; peru ns; Germany pos; Turkey ns; kuwait ns;Panama pos;Brazil ns;Oman ns;Australia ns;chile ns;south africa ns	-	-	Sweden ns; Belarus ns; Russia ns; United Kingdom neg; France ns; switzerland ns; italy ns; canada pos; spain pos; portugal pos; china pos; iran ns; pakistan neg; bahrain ns; qatar ns;saudi arabia ns; United Arab Emirates neg; india ns; djibuti ns; Bangladesh ns; Mexico ns; peru neg; Germany ns; Turkey ns; kuwait ns;Panama ns;Portugal pos;Australia ns;Chile ns;South Africa ns
Regional Association between Mean Air Temperature and Case Numbers of Multiple SARS-CoV-2 Lineages throughout the Pandemic	2022	Mattiuzzi, C.', 'Henry, B. M.', 'Lippi, G.	10.3390/v14091913	Observational	Italy	cases	Ancestral neg; Alpha neg; Delta neg; Omicron BA.1/BA.2 neg; pos Omicron BA.4/BA.5	-	-	-	-	-
Effect of association of temperature and pollutant levels on COVID-19 spread over Jaipur	2023	Chaitanya, P.', 'Upadhyay, E.', 'Kulkarni, A.', 'Raju, P. V. S.	10.1007/s42535-022-00500-5	Observational	India	cases	Jaipur India neg during the monsoon (− 0.680) ;Jaipur India neg during post-monsoon season (− 0.851);Jaipur India pos during the pre-monsoon season (0.460)	-	-	-	-	-
Mechanistic theory predicts the effects of temperature and humidity on inactivation of sars-cov-2 and other enveloped viruses	2021	Morris, D. H.', 'Yinda, K. C.', 'Gamble, A.', 'Rossine, F. W.', 'Huang, Q.', 'Bushmaker, T.', 'Fischer, R. J.', 'Jeremiah Matson, M.', 'van Doremalen, N.', 'Vikesland, P. J.', 'Marr, L. C.', 'Munster, V. J.', 'Lloyd-Smith, J. O.	10.7554/ELIFE.65902	Experimental	na	virus stability	neg	neg	-	-	-	-
Meteorological factors and nonpharmaceutical interventions explain local differences in the spread of SARS-CoV-2 in Austria	2022	Ledebur, K.', 'Kaleta, M.', 'Chen, J.', 'Lindner, S. D.', 'Matzhold, C.', 'Weidle, F.', 'Wittmann, C.', 'Habimana, K.', 'Kerschbaumer, L.', 'Stumpfl, S.', 'Heiler, G.', 'Bicher, M.', 'Popper, N.', 'Bachner, F.', 'Klimek, P.	10.1371/journal.pcbi.1009973	Observational	Austria	cases	neg	neg	pos	-	pos	-
A multiplicity of environmental, economic and social factor analyses to understand COVID-19 diffusion	2021	Qiu, J.', 'Li, R.', 'Han, D.', 'Shao, Q.', 'Han, Y.', 'Luo, X.', 'Wu, Y.	10.1016/j.onehlt.2021.100335	Observational	China	cases	ns	neg: cases	-	-	-	-
Non-linear link between temperature difference and COVID-19: Excluding the effect of population density	2021	Ding, Y.', 'Gao, L.', 'Shao, N. Y.	10.3855/jidc.13926	Observational	USA	cases	neg: inversely linear when the temperature difference is less than 11.5°C or greater than 16°C; pos: linear when temperature difference greater than 11.5°C and less than 16°C	-	-	-	-	-
Environmental stability of sars‐cov‐2 on different types of surfaces under indoor and seasonal climate conditions	2021	Kwon, T.', 'Gaudreault, N. N.', 'Richt, J. A.	10.3390/pathogens10020227	Experimental	na	virus stability	neg	neg	-	-	-	-
Structural stability of SARS-CoV-2 virus like particles degrades with temperature	2021	Sharma, A.', 'Preece, B.', 'Swann, H.', 'Fan, X.', 'McKenney, R. J.', 'Ori-McKenney, K. M.', 'Saffarian, S.', 'Vershinin, M. D.	10.1016/j.bbrc.2020.11.080	Experimental	na	virus stability	Sars-CoV-2 VLP disintegrates readily 34C in comparison to room temperature (22C)	VLP imaged at high humidity are similarly stable	-	-	-	-
Climate indicators and COVID-19 recovery: A case of Wuhan during the lockdown	2022	Shuai, Z.', 'Iqbal, N.', 'Hussain, R. I.', 'Shahzad, F.', 'Yan, Y.', 'Fareed, Z.', 'Bilal	10.1007/s10668-021-01794-2	Observational	China	cases;deaths	Wuhan China var	Wuhan China var	-	-	-	-
Association of lockdowns with the protective role of ultraviolet-B (UVB) radiation in reducing COVID-19 deaths	2021	Moozhipurath, R. K.', 'Kraft, L.	10.1038/s41598-021-01908-w	Observational	155 countries	deaths	-	-	-	neg	-	-
The link between COVID-19 mortality and PM2.5 emissions in rural and medium-size municipalities considering population density, dust events, and wind speed	2022	Páez-Osuna, F.', 'Valencia-Castañeda, G.', 'Rebolledo, U. A.	10.1016/j.chemosphere.2021.131634	Observational	Mexico	deaths	-	-	ns	-	-	-
Association of temperature and relative humidity with the growth rate of the coronavirus disease 2019 epidemic	2021	Qin, L.', 'Sun, Q.', 'Shao, J.', 'Chen, Y.', 'Zhang, X.', 'Li, J.', 'Chen, M.', 'Shia, B. C.', 'Wu, S. Y.	-	Observational	China	cases	mod1 var;mod3 var	mod2 var;mod3 var	-	-	-	-
Solar UV-B/A radiation is highly effective in inactivating SARS-CoV-2	2021	Nicastro, F.', 'Sironi, G.', 'Antonello, E.', 'Bianco, A.', 'Biasin, M.', 'Brucato, J. R.', 'Ermolli, I.', 'Pareschi, G.', 'Salvati, M.', 'Tozzi, P.', 'Trabattoni, D.', 'Clerici, M.	10.1038/s41598-021-94417-9	Observational	na	deaths	-	-	-	pearson neg;spearman neg	-	-
Evaluation of environmental conditions as a decontamination approach for SARS-CoV-2 when applied to common library, archive and museum-related materials	2022	Richter, W. R.', 'Sunderman, M. M.', 'Mera, T. O.', "O'Brien, K. A.", 'Morgan, K.', 'Streams, S.	10.1111/jam.15468	Experimental	na	virus stability	hardback book cover neg;softback book cover neg;plastic protective cover neg;expanded plyethylene foam neg	-	-	-	-	-
Inactivation of SARS-CoV-2 by Simulated Sunlight on Contaminated Surfaces	2021	Raiteux, J.', 'Eschlimann, M.', 'Marangon, A.', 'Rogée, S.', 'Dadvisard, M.', 'Taysse, L.', 'Larigauderie, G.	10.1128/Spectrum.00333-21	Experimental	na	virus stability	dark neg;light neg	-	-	neg	-	-
Simulated sunlight decreases the viability of SARS-CoV-2 in mucus	2021	Sloan, A.', 'Cutts, T.', 'Griffin, B. D.', 'Kasloff, S.', 'Schiffman, Z.', 'Chan, M.', 'Audet, J.', 'Leung, A.', 'Kobasa, D.', 'Stein, D. R.', 'Safronetz, D.', 'Poliquin, G.	10.1371/journal.pone.0253068	Experimental	na	virus stability	medium ns;mucus ns	medium ns;mucus ns	-	medium neg;mucus neg	-	-
Sunlight Exposure on Sars-Cov-2 Samples; Descriptive Analysis	2022	Bhatti, S.', 'Kumar, P.', 'Ali, W.', 'Hassan, S. M.', 'Bhatti, N. K.', 'Ahuja, K.	10.22442/jlumhs.2022.00906	Experimental	na	virus stability	-	-	-	ns	-	-
Is the virus-laden standing water change the transmission intensity of SARS-CoV-2 after precipitation? A framework for empirical studies	2022	He, C.', 'Wang, X.', 'Shui, A.', 'Zhou, X.', 'Liu, S.	10.1016/j.envres.2022.113395	Observational	China	r ratio	-	-	-	-	c1 moderate rain ns;c1 heavy rain ns;c1rainstorm ns;c1 heavy rainstrom ns;c2 moderate rain ns;c2 heavy rain ns;c2rainstorm ns;c2 heavy rainstrom ns	-
Higher incidence of novel coronavirus (COVID-19) cases in areas with combined sewer systems, heavy precipitation, and high percentages of impervious surfaces	2022	Chan, A. Y.', 'Kim, H.', 'Bell, M. L.	10.1016/j.scitotenv.2022.153227	Observational	United States	cases	-	-	-	-	pos	-
Comparison of Surface Persistence of SARS-CoV-2 Alpha and Delta Variants on Stainless Steel at 4°C and 24°C	2022	Onianwa, O.', 'Garratt, I.', 'Carter, J.', 'Spencer, A.', 'Verlander, N. Q.', 'Pottage, T.', 'Bennett, A. M.	10.1128/aem.00764-22	Experimental	na	recovered viable virus	alpha neg;delta neg	-	-	-	-	-
Impact of temperature on the affinity of SARS-CoV-2 Spike glycoprotein for host ACE2	2021	Prévost, J.', 'Richard, J.', 'asser, R.', 'Ding, S.', 'Fage, C.', 'Anand, S. P.', 'Adam, D.', 'Vergara, N. G.', 'auzin, A.', 'Benlarbi, M.', 'Gong, S. Y.', 'oyette, G.', 'Privé, A.', 'Moreira, S.', 'Charest, H.', 'Roger, M.', 'Mothes, W.', 'Pazgier, M.', 'Brochiero, E.', 'Boivin, G.', 'Abrams, C. F.', 'Schön, A.', 'Finzi, A.	10.1016/j.jbc.2021.101151	Experimental	na	RBD-ACE2 affinity	neg	-	-	-	-	-
The influence of meteorological variables and lockdowns on COVID-19 cases in urban agglomerations of Indian cities	2022	Chelani, A. B.', 'Gautam, S.	10.1007/s00477-021-02160-4	Observational	India	cases	Chandrapur India ns;Chennai India pos;Delhi India pos;Dewas India ns;Faridabad India pos;Jodhpur India pos;Kanpur India pos;Kolkata India pos;Ludhiana India pos;Mumbai India pos;Nagpur India pos;Patiala India pos;Patna India pos;Pune India pos;Rohtak India pos;Thane India ns;Ujjain India ns;Varanasi India pos	Chandrapur India neg;Chennai India neg;Delhi India neg;Dewas India neg;Faridabad India neg;Jodhpur India neg;Kanpur India neg;Kolkata India ns;Ludhiana India neg;Mumbai India pos;Nagpur India ns;Patiala India neg;Patna India neg;Pune India neg;Rohtak India neg;Thane India pos;Ujjain India neg;Varanasi India ns	Chandrapur India ns;Chennai India ns;Delhi India ns;Dewas India ns;Faridabad India ns;Jodhpur India ns;Kanpur India pos;Kolkata India ns;Ludhiana India ns;Mumbai India pos;Nagpur India ns;Patiala India ns;Patna India pos;Pune India ns;Rohtak India pos;Thane India neg;Ujjain India ns;Varanasi India pos	-	-	-
Statistical interpretation of environmental influencing parameters on COVID-19 during the lockdown in Delhi, India	2021	Awasthi, A.', 'Sharma, A.', 'Kaur, P.', 'Gugamsetty, B.', 'Kumar, A.	10.1007/s10668-020-01000-9	Observational	India	cases	New Delhi India tmax pos;New Delhi India tavg pos;New Delhi India tmin pos	New Delhi India neg	New Delhi India ns	-	-	-
Spatiotemporal variability of COVID-19 pandemic in relation to air pollution, climate and socioeconomic factors in Pakistan	2021	Mehmood, K.', 'Bao, Y.', 'Abrar, M. M.', 'Petropoulos, G. P.', 'Saifullah', 'Soban, A.', 'Saud, S.', 'Khan, Z. A.', 'Khan, S. M.', 'Fahad, S.	10.1016/j.chemosphere.2021.129584	Observational	Pakistan	cases	Lahore Pakistan ns;Peshawar Pakistan ns;Karachi Pakistan ns;Islamabad Pakistan ns	Lahore Pakistan neg;Peshawar Pakistan ns;Karachi Pakistan ns;Islamabad Pakistan ns	Lahore Pakistan ns;Peshawar Pakistan ns;Karachi Pakistan ns;Islamabad Pakistan ns	-	-	Lahore Pakistan ns;Peshawar Pakistan ns;Karachi Pakistan ns;Islamabad Pakistan ns
New COVID-19 variant (B.1.1.7): Forecasting the occasion of virus and the related meteorological factors	2021	Rendana, M.', 'Idris, W. M. R.	10.1016/j.jiph.2021.05.019	Observational	Indonesia	cases	neg	ns	ns	neg	pos	-
Environmental correlation and epidemiologic analysis of COVID-19 pandemic in ten regions in five continents	2021	Sharif, N.', 'Sarkar, M. K.', 'Ahmed, S. N.', 'Ferdous, R. N.', 'Nobel, N. U.', 'Parvez, A. K.', 'Talukder, A. A.', 'Dey, S. K.	10.1016/j.heliyon.2021.e06576	Observational	South Africa;Brazil;United States of America;Spain;Italy;United Kingdom;Bangladesh;China;Australia	cases;deaths	Western Cape South Africa cases ns; Western Cape South Africa deaths pos;Dhaka Bangladesh cases pos; Dhaka Bangladesh deaths pos;Hubei China cases ns;Hubei China deaths ns;Maharashtra India cases ns; Maharashtra India deaths ns;Lombardy Italy cases pos; Lombardy Italy deaths pos;Madrid Spain cases pos;Madrid Spain deaths pos;London United Kingdom cases pos; London United Kingdom deaths pos; New Y…	Western Cape South Africa cases ns; Western Cape South Africa deaths ns;Dhaka Bangladesh cases ns; Dhaka Bangladesh deaths ns;Hubei China cases ns;Hubei China deaths ns;Maharashtra India cases ns; Maharashtra India deaths ns;Lombardy Italy cases pos; Lombardy Italy deaths pos;Madrid Spain cases neg;Madrid Spain deaths ns;London United Kingdom cases ns; London United Kingdom deaths ns; New York Un…	Western Cape South Africa cases ns; Western Cape South Africa deaths ns;Dhaka Bangladesh cases ns; Dhaka Bangladesh deaths ns;Hubei China cases ns;Hubei China deaths ns;Maharashtra India cases neg; Maharashtra India deaths ns;Lombardy Italy cases ns; Lombardy Italy deaths neg;Madrid Spain cases ns;Madrid Spain deaths ns;London United Kingdom cases ns; London United Kingdom deaths ns; New York Uni…	Western Cape South Africa cases pos; Western Cape South Africa deaths ns;Dhaka Bangladesh cases ns; Dhaka Bangladesh deaths ns;Hubei China cases ns;Hubei China deaths ns;Maharashtra India cases ns; Maharashtra India deaths ns;Lombardy Italy cases ns; Lombardy Italy deaths pos;Madrid Spain cases ns;Madrid Spain deaths pos;London United Kingdom cases ns; London United Kingdom deaths ns; New York Un…	-	-
Spatial distribution of COVID-19 cases, epidemic spread rate, spatial pattern, and its correlation with meteorological factors during the first to the second waves	2021	Rendana, M.', 'Idris, W. M. R.', 'Abdul Rahim, S.	10.1016/j.jiph.2021.07.010	Observational	Indonesia	epidemic spread rate	South Sumatra neg	South Sumatra ns	South Sumatra neg	-	-	-
Prediction of COVID-19 cases using the weather integrated deep learning approach for India	2022	Bhimala, K. R.', 'Patra, G. K.', 'Mopuri, R.', 'Mutheneni, S. R.	10.1111/tbed.14102	Observational	India	cases	Ladakh India lag0 tmax pos;Jammu and Kashmir India lag0 tmax pos;Himachal Pradesh India lag0 tmax pos;Punjab India lag0 tmax pos;Uttarkhand India lag0 tmax pos;Haryana India lag0 tmax pos;Delhi India lag0 tmax pos;Rajasthan India lag0 tmax neg;Uttar Pradesh India lag0 tmax neg;Bihar India lag0 tmax pos;West Bengal India lag0 tmax neg;Assam India lag0 tmax pos;Tripura India lag0 tmax neg;Jharkhand…	Ladakh India lag0 pos;Jammu and Kashmir India lag0 pos;Himachal Pradesh India lag0 pos;Punjab India lag0 pos;Uttarkhand India lag0 pos;Haryana India lag0 pos;Delhi India lag0 pos;Rajasthan India lag0 pos;Uttar Pradesh India lag0 pos;Bihar India lag0 pos;West Bengal India lag0 pos;Assam India lag0 pos;Tripura India lag0 pos;Jharkhand India lag0 pos;Odisha India lag0 pos;Chhattisgarh India lag0 pos…	-	-	-	-
Assessing the change of ambient air quality patterns in Jiangsu Province of China pre-to post-COVID-19	2022	Bhatti, U. A.', 'Zeeshan, Z.', 'Nizamani, M. M.', 'Bazai, S.', 'Yu, Z.', 'Yuan, L.	10.1016/j.chemosphere.2021.132569	Observational	China	cases	Jiangsu China act tavg ns;Jiangsu China tot tavg pos;Jiangsu China act tmin ns;Jiangsu China tot tmin pos;Jiangsu China act tmax ns;Jiangsu China tot tmax ns	Jiangsu China act pos;Jiangsu China tot pos	Jiangsu China act ns;Jiangsu China tot ns	-	-	Jiangsu China act ns;Jiangsu China tot ns
Association between ambient air pollutants and meteorological factors with SARS-CoV-2 transmission and mortality in India: an exploratory study	2021	Aggarwal, S.', 'Balaji, S.', 'Singh, T.', 'Menon, G. R.', 'Mandal, S.', 'Madhumathi, J.', 'Mahajan, N.', 'Kohli, S.', 'Kaur, J.', 'Singh, H.', 'Rade, K.', 'Panda, S.	10.1186/s12940-021-00804-0	Observational	India	adjusted test positivity ratio	Bengaluru India lag0 p1 kendall neg; Bengaluru India lag0 p1 spearman neg;Delhi India lag0 p1 kendall pos; Delhi India lag0 p1 spearman pos;Hyderabad India lag0 p1 kendall pos; Hyderabad India lag0 p1 spearman pos;Kolkata India lag0 p1 kendall ns; Kolkata India lag0 p1 spearman ns;Mumbai India lag0 p1 kendall pos; Mumbai India lag0 p1 spearman pos;Bengaluru India lag0 p2 kendall ns; Bengaluru Ind…	-	-	-	-	-
Are environmental pollution and biodiversity levels associated to the spread and mortality of COVID-19? A four-month global analysis	2021	Fernández, D.', 'Giné-Vázquez, I.', 'Liu, I.', 'Yucel, R.', 'Nai Ruscone, M.', 'Morena, M.', 'García, V. G.', 'Haro, J. M.', 'Pan, W.', 'Tyrovolas, S.	10.1016/j.envpol.2020.116326	Observational	218 countries	cases;deaths	tmax neg	-	-	-	ns	-
Global effect of city-to-city air pollution, health conditions, climatic & socio-economic factors on COVID-19 pandemic	2021	Sarkodie, S. A.', 'Owusu, P. A.	10.1016/j.scitotenv.2021.146394	Observational	na	cases;deaths	mod1 neg	mod1 neg	windgust pos;windspeed mod2 pos	-	-	mod1 pos
International trade as critical parameter of COVID-19 spread that outclasses demographic, economic, environmental, and pollution factors	2021	Bontempi, E.', 'Coccia, M.	10.1016/j.envres.2021.111514	Observational	Italy	cases	-	-	mar20 neg;apr20 neg;may20 neg;jun20 neg;jul20 neg;aug20 neg;sep20 neg;oct1020 neg;oct2020 neg;oct3020 neg;nov320 neg;nov1620 neg;dec1520 neg;dec2720 neg;dec3120 neg;jan1521 neg;jan2421 neg;jan2921 neg;feb421 neg;feb221 neg;feb921 neg	-	-	-
Global variation of COVID-19 mortality rates in the initial phase	2021	Siddiqui, S. H.', 'Sarfraz, A.', 'Rizvi, A.', 'Shaheen, F.', 'Yousafzai, M. T.', 'Ali, S. A.	10.24171/J.PHRP.2021.12.2.03	Observational	na	cases	neg	-	-	neg	-	-
Ambient temperature and Covid-19 transmission: An evidence from a region of Iran based on weather station and satellite data	2022	Aboubakri, O.', 'Ballester, J.', 'Shoraka, H. R.', 'Karamoozian, A.', 'Golchini, E.	10.1016/j.envres.2022.112887	Observational	Iran	hospitalizations	lst ns;at ns	-	-	-	-	-
Environmental and climatic impact on the infection and mortality of SARS-CoV-2 in Peru	2021	Samillan, V. J.', 'Flores-León, D.', 'Rojas, E.', 'Zutta, B. R.	10.1515/jbcpp-2021-0007	Observational	Peru	cases;deaths;case fatality rate	cases pos;cfr neg;deaths all pos;deaths male pos;deaths female pos	-	cases ns;cfr pos;deaths all pos;deaths male pos;deaths female pos	cases neg;cfr ns;deaths all ns;deaths male ns;deaths female ns	annual cases neg;annual cfr ns;annual deaths all neg;annual deaths male neg;annual deaths female neg;wettest month cases neg;wettest month cfr ns;wettest month deaths all neg;wettest month deaths male neg;wettest month deaths female neg;warmest quarter cases neg;warmest quarter cfr ns;warmest quarter deaths all neg;warmest quarter deaths male neg;warmest quarter deaths female neg	cases pos;cfr neg;deaths all pos;deaths male pos;deaths female pos
Impact of climatic, demographic and disease control factors on the transmission dynamics of COVID-19 in large cities worldwide	2021	Metelmann, S.', 'Pattni, K.', 'Brierley, L.', 'Cavalerie, L.', 'Caminade, C.', 'Blagrove, M. S. C.', 'Turner, J.', 'Sharkey, K. J.', 'Baylis, M.	10.1016/j.onehlt.2021.100221	Observational	na	cases	-	full mod ns;ex China mod ns	-	full mod neg;mod ex China ns	-	-
Does climate help modeling COVID-19 risk and to what extent?	2022	Scabbia, G.', 'Sanfilippo, A.', 'Mazzoni, A.', 'Bachour, D.', 'Perez-Astudillo, D.', 'Bermudez, V.', 'Wey, E.', 'Marchand-Lasserre, M.', 'Saboret, L.	10.1371/journal.pone.0273078	Observational	na	cases	spearman neg;kendall neg	spearman neg;kendall neg	spearman ns;kendall ns	UV spearman neg;UV kendall neg;solar radiation spearman neg;solar radiation kendall neg	spearman ns;kendall ns	spearman ns;kendall ns
Effect of environmental and socio-economic factors on the spreading of COVID-19 at 70 cities/provinces	2021	Ahmed, J.', 'Jaman, M. H.', 'Saha, G.', 'Ghosh, P.	10.1016/j.heliyon.2021.e06979	Observational	na	cases	high neg;low neg	neg	-	-	-	-
Data Analysis and Forecasting of the COVID-19 Spread: A Comparison of Recurrent Neural Networks and Time Series Models	2021	Gomez-Cravioto, D. A.', 'Diaz-Ramos, R. E.', 'Cantu-Ortiz, F. J.', 'Ceballos, H. G.	10.1007/s12559-021-09885-y	Observational	na	cases;deaths	cases max neg;cases min ns;deaths max ns;deaths min ns	cases ns;deaths ns	cases ns;deaths ns	cases ns;deaths ns	cases ns;deaths ns	cases ns;deaths ns
High altitude Relieves transmission risks of COVID-19 through meteorological and environmental factors: Evidence from China	2022	Song, P.', 'Han, H.', 'Feng, H.', 'Hui, Y.', 'Zhou, T.', 'Meng, W.', 'Yan, J.', 'Li, J.', 'Fang, Y.', 'Liu, P.', 'Li, X.', 'Li, X.	10.1016/j.envres.2022.113214	Observational	China	cases	pos	-	-	-	-	-
Predicting coronavirus disease (COVID-19) outcomes in the United States early in the epidemic	2021	Simoes, E. J.', 'Schmaltz, C. L.', 'Jackson-Thompson, J.	10.1016/j.pmedr.2021.101624	Observational	United States	cases;hospitalizations;deaths	cases ns; hospitalizations ns;deaths ns	cases afternoon pos;cases morning ns;hospitalizations afternoon ns;hospitalizations morning ns;deaths afternoon pos;deaths morning ns	-	cases neg;hospitalizations ns;deaths neg	-	-
Evaluation of the combined effect of mobility and seasonality on the COVID-19 pandemic: a Lombardy-based study	2022	Falzone, Y. M.', 'Bosco, L.', 'Sferruzza, G.', 'Russo, T.', 'Vabanesi, M.', 'Carlo, S.', 'Filippi, M.	10.23750/abm.v93i4.12645	Observational	Italy	cases;reproduction number	-	-	-	mod1 var;mod2 var	-	-
Effects of meteorological factors and air pollutants on the incidence of COVID-19 in South Korea	2022	Shim, S. R.', 'Kim, H. J.', 'Hong, M.', 'Kwon, S. K.', 'Kim, J. H.', 'Lee, S. J.', 'Lee, S. W.', 'Han, H. W.	10.1016/j.envres.2022.113392	Observational	South Korea	cases	neg	-	ns	neg	-	-
The real-life impact of vaccination on COVID-19 mortality in Europe and Israel	2021	Jabłońska, K.', 'Aballéa, S.', 'Toumi, M.	10.1016/j.puhe.2021.07.037	Observational	na	deaths	mod1 neg;mod2 neg	-	mod1 ns;mod2 ns	-	-	-
A panel regression analysis for the COVID-19 epidemic in the United States	2022	Guo, Y.', 'Li, B.', 'Duan, T.', 'Yao, N.', 'Wang, H.', 'Yang, Y.', 'Yan, S.', 'Sun, M.', 'Wang, L.', 'Yao, Y.', 'Sun, Y.', 'Jia, J.', 'Liu, S.	10.1371/journal.pone.0273344	Observational	United States	cases	All unsegmented neg;cat1 unsegmented neg;cat2 unsegmented neg; cat3 unsegmented neg;All seg1 neg;cat1 seg1 neg;cat2 seg1 ns; cat3 seg1 pos;All seg2 pos;cat1 seg2 pos;cat2 seg2 pos; cat3 seg2 pos;All seg3 neg;cat1 seg3 neg;cat2 seg3 neg; cat3 seg3 neg;All seg4 pos;cat1 seg4 pos;cat2 seg4 pos; cat3 seg4 pos;All seg5 neg;cat1 seg5 neg;cat2 seg5 neg; cat3 seg5 neg;All seg6 neg;cat1 seg6 ns;cat2 seg6 …	All unsegmented ns;cat1 unsegmented ns;cat2 unsegmented neg; cat3 unsegmented pos;All seg1 neg;cat1 seg1 neg;cat2 seg1 neg; cat3 seg1 pos;All seg2 pos;cat1 seg2 pos;cat2 seg2 ns; cat3 seg2 pos;All seg3 neg;cat1 seg3 pos;cat2 seg3 pos; cat3 seg3 neg;All seg4 pos;cat1 seg4 neg;cat2 seg4 ns; cat3 seg4 pos;All seg5 pos;cat1 seg5 pos;cat2 seg5 neg; cat3 seg5 pos;All seg6 pos;cat1 seg6 ns;cat2 seg6 pos…	All unsegmented neg;cat1 unsegmented neg;cat2 unsegmented neg; cat3 unsegmented ns;All seg1 neg;cat1 seg1 neg;cat2 seg1 neg; cat3 seg1 ns;All seg2 ns;cat1 seg2 neg;cat2 seg2 pos; cat3 seg2 pos;All seg3 ns;cat1 seg3 neg;cat2 seg3 ns; cat3 seg3 pos;All seg4 neg;cat1 seg4 neg;cat2 seg4 ns; cat3 seg4 neg;All seg5 neg;cat1 seg5 neg;cat2 seg5 neg; cat3 seg5 neg;All seg6 ns;cat1 seg6 ns;cat2 seg6 neg; c…	-	All unsegmented neg;cat1 unsegmented neg;cat2 unsegmented neg; cat3 unsegmented neg;All seg1 neg;cat1 seg1 ns;cat2 seg1 ns; cat3 seg1 neg;All seg2 ns;cat1 seg2 ns;cat2 seg2 ns; cat3 seg2 ns;All seg3 pos;cat1 seg3 ns;cat2 seg3 neg; cat3 seg3 pos;All seg4 neg;cat1 seg4 neg;cat2 seg4 ns; cat3 seg4 neg;All seg5 neg;cat1 seg5 neg;cat2 seg5 neg; cat3 seg5 neg;All seg6 neg;cat1 seg6 ns;cat2 seg6 ns; cat…	All unsegmented neg;cat1 unsegmented neg;cat2 unsegmented neg; cat3 unsegmented neg;All seg1 neg;cat1 seg1 neg;cat2 seg1 ns; cat3 seg1 neg;All seg2 neg;cat1 seg2 pos;cat2 seg2 ns; cat3 seg2 neg;All seg3 pos;cat1 seg3 pos;cat2 seg3 pos; cat3 seg3 pos;All seg4 neg;cat1 seg4 neg;cat2 seg4 pos; cat3 seg4 neg;All seg5 neg;cat1 seg5 neg;cat2 seg5 neg; cat3 seg5 neg;All seg6 ns;cat1 seg6 ns;cat2 seg6 ne…
Impact of hydrological factors on the dynamic of COVID-19 epidemic: A multi-region study in China	2020	J. Wang; W. Li; B. Yang; X. Cheng; Z. Tian; H. Guo	10.1016/j.envres.2020.110474	Observational	China	cases	-	-	-	-	Guangdong China pos;Henan China pos;Zhejiang China pos;Hunan China pos;Anhui China pos;Jiangxi China ns;Shandong China pos;Jiangsu China pos;Chongqing China pos;Sichuan China pos;Heilongjiang China pos;Beijing China pos;Shanghai China pos;Hebei China pos;Fujian China neg;Guangxi China neg;Shaanxi China pos;Yunnan China neg;Hainan China neg;Guizhou China pos;pooled lag0 pos;pooled lag1 pos;pooled …	-
COVID-19 in China: Risk Factors and R0 Revisited	2021	Khan, I. M.', 'Haque, U.', 'Zhang, W.', 'Zafar, S.', 'Wang, Y.', 'He, J.', 'Sun, H.', 'Lubinda, J.', 'Rahman, M. S.	10.1016/j.actatropica.2020.105731	Observational	China	reproduction number	pos	-	-	-	-	-
The effect of human settlement temperature and humidity on the growth rules of infected and recovered cases of COVID-19	2021	Babuna, P.', 'Han, C.', 'Li, M.', 'Gyilbag, A.', 'Dehui, B.', 'Awudi, D. A.', 'Supe Tulcan, R. X.', 'Yang, S.', 'Yang, X.	10.1016/j.envres.2021.111106	Observational	China	increasing rate;semi-saturation period	k ns;t0 ns	k ns;t0 ns	-	-	-	-
Spatio-temporal distribution characteristics and influencing factors of COVID-19 in China	2021	Chen, Y.', 'Li, Q.', 'Karimian, H.', 'Chen, X.', 'Li, X.	10.1038/s41598-021-83166-4	Observational	China	cases;deaths	max pos;average pos;min pos	ns	-	-	pos	ns
Impact of meteorological factors and population density on COVID-19 pandemic in Saudi Arabia	2023	Alzahrani, K. J.', 'Sharif, N.', 'Khan, A.', 'Banjer, H. J.', 'Parvez, A. K.', 'Dey, S. K.	10.1016/j.sjbs.2022.103545	Observational	Saudi Arabia	cases;growth rate;deaths;case fatality rate	Max0 cases ns;max0 gr ns;max0 deaths neg;max0 cfr neg;Max7 cases ns;max7 gr ns;max7 deaths neg;max7 cfr ns;Max14 cases ns;max14 gr ns;max14 deaths ns;max14 cfr ns;Avg0 cases neg;avg0 gr ns;avg0 deaths neg;avg0 cfr ns;Avg7 cases neg;avg7 gr ns;avg7 deaths ns;avg7 cfr neg;Avg14 cases ns;avg14 gr neg;avg14 deaths ns;avg14 cfr ns;Min0 cases neg;min0 gr neg;min0 deaths neg;min0 cfr ns;Min7 cases ns;mi…	Rh0 cases neg;rh0 gr ns;rh0 deaths neg;rh0 cfr neg;Rh7 cases ns;rh7 gr ns;rh7 deaths ns;rh7 cfr neg;Rh14 cases neg;rh14 gr ns;rh14 deaths neg;rh14 cfr ns	Ws0 cases neg;ws0 gr neg;ws0 deaths neg;ws0 cfr neg;Ws7 cases neg;ws7 gr neg;ws7 deaths neg;ws7 cfr neg;Ws14 cases ns;ws14 gr ns;ws14 deaths ns;ws14 cfr ns	UVI0 cases neg;UVI0 gr neg;UVI0 deaths neg;UVI0 cfr neg;UVI7 cases neg;UVI7 gr ns;UVI7 deaths ns;UVI7 cfr neg;UVI14 cases neg;UVI14 gr neg;UVI14 deaths ns;UVI14 cfr ns;Sunhours0 cases neg;sunhours0 gr neg;sunhours0 deaths ns;sunhours0 cfr neg;Sunhours7 cases ns;sunhours7 gr neg;sunhours7 deaths neg;sunhours7 cfr neg;Sunhours14 cases ns;sunhours14 gr ns;sunhours14 deaths ns;sunhours14 cfr neg	Rainfall0 cases neg;rainfall0 gr neg;rainfall0 deaths ns;rainfall0 cfr neg;Rainfall7 cases ns;rainfall7 gr ns;rainfall7 deaths ns;rainfall7 cfr ns;Rainfall14 cases ns;rainfall14 gr ns;rainfall14 deaths ns;rainfall14 cfr neg	-
Environmental factors and mobility predict COVID-19 seasonality in the Netherlands	2022	Hoogeveen, M. J.', 'Kroes, A. C. M.', 'Hoogeveen, E. K.	10.1016/j.envres.2022.113030	Observational	Netherlands	reproduction number	neg	pos	-	neg	-	-
Impacts of natural environmental factors and prevalence of airway symptoms on the local spread of covid-19: A time-series analysis in regional covid-19 epidemics	2021	Ishii, T.', 'Kushimoto, S.', 'Katori, Y.', 'Kure, S.', 'Igarashi, K.', 'Fujita, M.', 'Sugawara, N.', 'Takayama, S.', 'Abe, M.', 'Tanaka, J.', 'Kikuchi, A.', 'Abe, Y.', 'Imai, H.', 'Inaba, Y.', 'Iwamatsu-Kobayashi, Y.', 'Nishioka, T.', 'Onodera, K.', 'Akaishi, T.	10.1620/tjem.254.89	Observational	Japan	cases	Sendai Japan neg	Sendai Japan relative humidity average neg;Sendai Japan absolute humidity neg;Sendai Japan relative humidity minimum neg	Sendai Japan pos	Sendai Japan pos	-	-
Environmental risk factors of airborne viral transmission: Humidity, Influenza and SARS-CoV-2 in the Netherlands	2022	Ravelli, E.', 'Gonzales Martinez, R.	10.1016/j.sste.2021.100432	Observational	Netherlands	cases	-	Pearson pos;Spearman pos	-	-	-	-
A global country-level analysis of the relationship between obesity and COVID-19 cases and mortality	2021	Foo, O.', 'Hiu, S.', 'Teare, D.', 'Syed, A. A.', 'Razvi, S.	10.1111/dom.14523	Observational	na	cases;deaths	neg	-	-	-	-	-
Cumulative effects of air pollution and climate drivers on COVID-19 multiwaves in Bucharest, Romania	2022	Zoran, M. A.', 'Savastru, R. S.', 'Savastru, D. M.', 'Tautan, M. N.	10.1016/j.psep.2022.08.042	Observational	Romania	cases;deaths	cases Bucharest Romania neg;death Bucharest Romania neg	cases Bucharest Romania pos;deaths Bucharest Romania pos	cases Bucharest Romania neg;deaths Bucharest Romania neg	cases Bucharest Romania neg;deaths Bucharest Romania neg	-	cases Bucharest Romania pos;deaths Bucharest Romania pos
Pandemic wave trends in COVID-19 cases, mobility reduction, and climate parameters in major metropolitan areas in the United States	2022	Pagsuyoin, S. A.', 'Salcedo, G.', 'Santos, J. R.', 'Skinner, C. B.	10.1007/s10669-022-09865-z	Observational	United States	cases;deaths	cases Maricopa AZ weeklong pos; cases Maricopa AZ weekday pos; deaths Maricopa AZ weeklong pos; deaths Maricopa AZ weekday pos;cases Los angeles CA weeklong pos; cases Los angeles CA weekday pos; deaths Los angeles CA weeklong pos; deaths Los angeles CA weekday pos;cases Cook IL weeklong ns; cases Cook IL weekday ns; deaths Cook IL weeklong ns; deaths Cook IL weekday ns;cases Suffolk MA weeklong …	cases Maricopa AZ weeklong pos; cases Maricopa AZ weekday pos; deaths Maricopa AZ weeklong pos; deaths Maricopa AZ weekday pos;cases Los angeles CA weeklong pos; cases Los angeles CA weekday pos; deaths Los angeles CA weeklong pos; deaths Los angeles CA weekday pos;cases Cook IL weeklong ns; cases Cook IL weekday ns; deaths Cook IL weeklong ns; deaths Cook IL weekday ns;cases Suffolk MA weeklong …	cases Maricopa AZ weeklong pos; cases Maricopa AZ weekday pos; deaths Maricopa AZ weeklong pos; deaths Maricopa AZ weekday pos;cases Los angeles CA weeklong pos; cases Los angeles CA weekday pos; deaths Los angeles CA weeklong pos; deaths Los angeles CA weekday pos;cases Cook IL weeklong ns; cases Cook IL weekday ns; deaths Cook IL weeklong ns; deaths Cook IL weekday ns;cases Suffolk MA weeklong …	-	cases Maricopa AZ weeklong pos; cases Maricopa AZ weekday pos; deaths Maricopa AZ weeklong pos; deaths Maricopa AZ weekday pos;cases Los angeles CA weeklong pos; cases Los angeles CA weekday pos; deaths Los angeles CA weeklong pos; deaths Los angeles CA weekday pos;cases Cook IL weeklong ns; cases Cook IL weekday ns; deaths Cook IL weeklong ns; deaths Cook IL weekday ns;cases Suffolk MA weeklong …	-
Effects of air pollution and climatology on COVID-19 mortality in Spain	2021	Sanchez-Piedra, C.', 'Cruz-Cruz, C.', 'Gamiño-Arroyo, A. E.', 'Prado-Galbarro, F. J.	10.1007/s11869-021-01062-2	Observational	Spain	deaths	pm2.5 neg;no2 neg	-	pm2.5 ns;no2 pos	no2 ns; pm25 ns	-	-
The ground-level ozone concentration is inversely correlated with the number of COVID-19 cases in Warsaw, Poland	2021	Wiśniewski, O.', 'Kozak, W.', 'Wiśniewski, M.	10.1007/s11869-021-01009-7	Observational	Poland	cases	Warsaw Poland ns	Warsaw Poland	Warsaw Poland ns	-	-	-
Demographic and public health characteristics explain large part of variability in COVID-19 mortality across countries	2021	Hradsky, O.', 'Komarek, A.	10.1093/eurpub/ckaa226	Observational	na	cases;deaths	neg	-	-	-	-	-
Macro-level drivers of SARS-CoV-2 transmission: A data-driven analysis of factors contributing to epidemic growth during the first wave of outbreaks in the United States	2022	Watts, M. J.	10.1016/j.sste.2022.100539	Observational	United States	cases	pos	neg	-	-	neg	-
Data based model for predicting COVID-19 morbidity and mortality in metropolis	2021	Barcellos, D. D. S.', 'Fernandes, G. M. K.', 'de Souza, F. T.	10.1038/s41598-021-04029-6	Observational	Brazil	cases;deaths;case fatality rate	Rio de Janeiro Brazil tmin ctot ns;Rio de Janeiro Brazil tavg ctot ns;Rio de Janeiro Brazil tmax ctot ns; Rio de Janeiro Brazil tmin dtot ns;Rio de Janeiro Brazil tavg dtot ns;Rio de Janeiro Brazil tmax dtot ns; Rio de Janeiro Brazil tmin ncas ns;Rio de Janeiro Brazil tavg ncas ns;Rio de Janeiro Brazil tmax ncas ns; Rio de Janeiro Brazil tmin ndea ns;Rio de Janeiro Brazil tavg ndea ns;Rio de Jane…	-	Rio de Janeiro Brazil accumulated ctot ns; Rio de Janeiro Brazil accumulated dtot ns; Rio de Janeiro Brazil accumulated ncas ns;Rio de Janeiro Brazil accumulated ndea ns;São Paulo Brazil accumulated ctot ns; São Paulo Brazil accumulated dtot ns; São Paulo Brazil accumulated ncas ns;São Paulo Brazil accumulated ndea ns;Manaus Brazil accumulated ctot ns; Manaus Brazil accumulated dtot ns; Manaus Br…	Rio de Janeiro Brazil rad ctot ns;Rio de Janeiro Brazil radavg ctot ns; Rio de Janeiro Brazil rad dtot ns;Rio de Janeiro Brazil radavg dtot ns; Rio de Janeiro Brazil rad ncas ns;Rio de Janeiro Brazil radavg ncas ns; Rio de Janeiro Brazil rad ndea ns;Rio de Janeiro Brazil radavg ndea ns;São Paulo Brazil rad ctot ns;São Paulo Brazil radavg ctot ns;São Paulo Brazil rad dteot ns;São Paulo Brazil rada…	Rio de Janeiro Brazil accumulated ctot ns;Rio de Janeiro Brazil drought ctot ns; Rio de Janeiro Brazil accumulated dtot ns;Rio de Janeiro Brazil drought dtot ns; Rio de Janeiro Brazil accumulated ncas ns;Rio de Janeiro Brazil drought ncas ns; Rio de Janeiro Brazil accumulated ndea ns;Rio de Janeiro Brazil drought ndea ns;São Paulo Brazil accumulated ctot ns;São Paulo Brazil drought ctot ns;São Pa…	Rio de Janeiro Brazil min ctot ns;Rio de Janeiro Brazil max ctot ns; Rio de Janeiro Brazil min dtot ns;Rio de Janeiro Brazil max dtot ns; Rio de Janeiro Brazil min ncas ns;Rio de Janeiro Brazil max ncas ns; Rio de Janeiro Brazil min ndea ns;Rio de Janeiro Brazil max ndea ns;São Paulo Brazil min ctot ns;São Paulo Brazil max ctot ns;São Paulo Brazil min dteot ns;São Paulo Brazil max dtot ns;São Pau…
Forecasting of COVID-19 cases using deep learning models: Is it reliable and practically significant?	2021	Devaraj, J.', 'Madurai Elavarasan, R.', 'Pugazhendhi, R.', 'Shafiullah, G. M.', 'Ganesan, S.', 'Jeysree, A. K.', 'Khan, I. A.', 'Hossain, E.	10.1016/j.rinp.2021.103817	Observational	India	cases	tempmay casesmay pos;tempmay casesjune pos;tempmay casesjuly pos;tempmay casesaug pos;tempjun casesjun pos; tempjun casesjuly pos;tempjun casesaug pos;tempjuly casesjuly pos;tempjuly casesaug pos;tempaug casesaug pos	-	-	-	rfmay casesmay neg;rfmay casesjune neg;rfmay casesjuly neg;rfmay casesaug neg;rfjun casesjun neg; rfjun casesjuly neg;rfjun casesaug pos;rfjuly casesjuly neg;rfjuly casesaug pos;rfaug casesaug pos	-
The impact of non-pharmaceutical interventions, demographic, social, and climatic factors on the initial growth rate of COVID-19: A cross-country study	2020	J. Duhon; N. Bragazzi; J. D. Kong	10.1016/j.scitotenv.2020.144325	Observational	na	growth rate	pos	-	-	-	ns	-
Are population size and diverse climatic conditions the driving factors for next COVID-19 pandemic epicenter in India?	2021	Samanta, P.', 'Dey, S.', 'Ghosh, A. R.	10.1016/j.rinp.2021.104454	Observational	India	cases	ns	ns	-	-	-	-
Fluid dynamics and epidemiology: Seasonality and transmission dynamics	2021	Dbouk, T.', 'Drikakis, D.	10.1063/5.0037640	Observational	na	concentration change	constant wind neg;variable wind neg	constant wind neg;variable wind neg	neg	-	-	-
Investigating the effect of macro-scale estimators on worldwide COVID-19 occurrence and mortality through regression analysis using online country-based data sources	2022	Erdem, S.', 'Ipek, F.', 'Bars, A.', 'Genç, V.', 'Erpek, E.', 'Mohammadi, S.', 'Altlnata, A.', 'Akar, S.	10.1136/bmjopen-2021-055562	Observational	na	cases;deaths	-	-	-	cases neg;deaths ns	-	-
Exploring the risk factors of COVID-19 Delta variant in the United States based on Bayesian spatio-temporal analysis	2022	Shaopei, M. A.', 'Zhang, X.', 'Wang, K.', 'Zhang, L.', 'Wang, L.', 'Zeng, T.', 'Tang, M. L.', 'Tian, M.	10.1111/tbed.14623	Observational	United States	cases	cluster s1 neg;cluster s2 neg;cluster s3 pos;cluster s4 neg;cluster s5 neg; cluster s6 neg;cluster s7 neg	cluster s1 neg;cluster s2 neg;cluster s3 neg;cluster s4 neg;cluster s5 neg; cluster s6 pos;cluster s7 neg	cluster s1 pos;cluster s2 neg;cluster s3 neg;cluster s4 neg;cluster s5 pos; cluster s6 neg;cluster s7 neg	-	-	-
Satellite data and machine learning reveal a significant correlation between NO2 and COVID-19 mortality	2022	Amoroso, N.', 'Cilli, R.', 'Maggipinto, T.', 'Monaco, A.', 'Tangaro, S.', 'Bellotti, R.	10.1016/j.envres.2021.111970	Observational	na	deaths	-	neg	-	neg	-	-
Impact of Different Air Pollutants (PM10, PM2.5, NO2, and Bacterial Aerosols) on COVID-19 Cases in Gliwice, Southern Poland	2022	Brągoszewska, E.', 'Mainka, A.	10.3390/ijerph192114181	Observational	Poland	cases	Gliwice Poland ns	Gliwice Poland ns	Gliwice Poland wind speed ns;Gliwice Poland wind direction neg	-	-	Gliwice Poland ns
Explaining Causal Influence of External Factors on Incidence Rate of Covid-19	2021	Paul, S. K.', 'Jana, S.', 'Bhaumik, P.	10.1007/s42979-021-00864-6	Observational	United States	transmission rate	var	var	-	-	-	-
Causal graph analysis of COVID-19 observational data in German districts reveals effects of determining factors on reported case numbers	2021	Steiger, E.', 'Mussgnug, T.', 'Kroll, L. E.	10.1371/journal.pone.0237277	Observational	Germany	cases	neg	pos	pos	-	pos	-
The moderating effect of solar radiation on the association between human mobility and COVID-19 infection in Europe	2022	Zhao, W.', 'Zhu, Y.', 'Xie, J.', 'Zheng, Z.', 'Luo, H.', 'Ooi, O. C.	10.1007/s11356-021-15738-w	Observational	Sweden;Norway;Estonia;Netherlands;Belgium;France;Switzerland;Poland;Czech Republic;Austria;Romania;France;Italy;Spain	cases	-	-	-	lag07 mod 1 neg;lag07 mod2 neg;lag014 mod1 neg;lag014 mod2 neg;lag021 mod1 neg;lag021 mod2 neg	-	-
Impact of meteorological parameters and population density on variants of SARS-CoV-2 and outcome of COVID-19 pandemic in Japan	2021	Sharif, N.', 'Ahmed, S. N.', 'Opu, R. R.', 'Daullah, M. U.', 'Khan, S.', 'Talukder, A. A.', 'Okitsu, S.', 'Ushijima, H.', 'Zhang, M.', 'Dey, S. K.	10.1017/s095026882100100x	Observational	Japan	cases;deaths;case fatality rate;growth rate	max temp day0 cases ns;max temp day0 fatalities neg;max temp day0 cfr ns;max temp day0 growth ns;max temp day7 cases ns;max temp day7 fatalities neg;max temp day7 cfr ns;max temp day7 growth ns;max temp day14 cases ns;max temp day14 fatalities ns;max temp day14 cfr neg;max temp day14 growth ns;avg temp day0 cases neg;avg temp day0 fatalities neg;avg temp day0 cfr ns;avg temp day0 growth ns;avg te…	rh day0 cases ns;rh day0 fatalities neg;rh day0 cfr ns;rh day0 growth ns;rh day7 cases ns;rh day7 fatalities ns;rh day7 cfr neg;rh day7 growth;rh day14 cases ns;rh day14 fatalities neg;rh day14 cfr ns;rh day14 growth ns	wind day0 cases neg;wind day0 fatalities neg;wind day0 cfr neg;wind day0 growth neg;wind day7 cases neg;wind day7 fatalities neg;wind day7 cfr neg;wind day7 growth neg;wind day14 cases ns;wind day14 fatalities ns;wind day14 cfr ns;wind day14 growth ns	uvi day0 cases neg;uvi day0 fatalities neg;uvi day0 cfr neg;uvi day7 cases neg;uvi day7 fatalities ns;uvi day7 cfr neg;uvi day7 growth ns;uvi day14 cases ns;uvi day14 fatalities ns;uvi day14 cfr ns;uvi day14 growth ns;sun hours day0 cases neg;sun hours day0 fatalities ns;sun hours day0 cfr ns;sun hours day0 growth ns;sun hours day7 cases ns;sun hours day7 fatalities ns;sun hours day7 cfr ns;sun h…	rain day0 cases neg;rain day0 fatalities ns;rain day0 cfr neg;rain day0 growth ns;rain day7 cases ns;rain day7 fatalities ns;rain day7 cfr ns;rain day7 growth ns;rain day14 cases ns;rain day14 fatalities ns;rain day14 cfr ns;rain day14 growth ns	-
Synergistic influence of air temperature and vaccination on COVID-19 transmission and mortality in 146 countries or regions	2022	Song, Q.', 'Qian, G.', 'Mi, Y.', 'Zhu, J.', 'Cao, C.	10.1016/j.envres.2022.114229	Observational	na	reproduction number;deaths;infection fatality ratio;cases	incidence neg;RT neg;mortality neg;IFR ns	-	-	-	-	-
Obesity as a driver of international differences in COVID-19 death rates	2021	Gardiner, J.', 'Oben, J.', 'Sutcliffe, A.	10.1111/dom.14357	Observational	Australia, Austria, Belgium, Canada, the Czech Republic, Denmark, Finland, France, Germany, Greece, Hungary, Ireland, Italy, Japan, Lithuania, Malaysia, the Netherlands, New Zealand, Norway, Poland, Portugal, Slovakia, Slovenia, South Korea, Spain, Sweden, Switzerland, Turkey, United Kingdom, United States	death rate	full mod neg;mod1 neg;mod2 neg	-	-	-	-	-
Combinatorial influence of environmental temperature, obesity and cholesterol on SARS-CoV-2 infectivity	2022	Mandal, C. C.', 'Panwar, M. S.', 'Yadav, C. P.', 'Tripathi, V.', 'Bandyopadhayaya, S.	10.1038/s41598-022-08485-6	Observational	na	cases	pear mar20 neg;pear apr20 neg;pear may20 neg;pear jun20 pos;pear jul20 neg;pear aug20 neg;pear sep20 neg; pear oct20 neg; pear nov20 neg; pear dec20 neg; pear jan21 neg; pear feb21 neg; pear mar21 neg; pear apr21 neg; pear may21 neg; pear jun21 neg; pear jul21 neg;spea mar20 neg;spea apr20 neg;spea may20 neg;spea jun20 neg;spea jul20 neg;spea aug20 neg;spea sep20 neg; spea oct20 neg; spea nov20 n…	-	-	-	-	-
No Effects of Meteorological Factors on the SARS-CoV-2 Infection Fatality Rate	2021	Solanes, A.', 'Laredo, C.', 'Guasp, M.', 'Fullana, M. A.', 'Fortea, L.', 'Garcia-Olivé, I.', 'Solmi, M.', 'Shin, J. I.', 'Urra, X.', 'Radua, J.	10.3967/bes2021.120	Observational	Spain	infection fatality ratio	max unadj neg;avg unadj neg;min unadj neg;max adj ns;avg adj ns;min adj ns	-	-	avg diffuse horizontal irradiance unadj neg;max uvi unadj;neg;global solar irradiance unadj neg;cloud coverage unadj neg;avg diffuse horizontal irradiance adj ns;max uvi adj ns;global solar irradiance adj ns;cloud coverage adj ns;	-	unadj neg;adj ns
Ultraviolet A radiation and COVID-19 deaths in the USA with replication studies in England and Italy*	2021	Cherrie, M.', 'Clemens, T.', 'Colandrea, C.', 'Feng, Z.', 'Webb, D. J.', 'Weller, R. B.', 'Dibben, C.	10.1111/bjd.20093	Observational	United States;England;Italy	cases	-	-	-	United States neg;Italy neg;England neg	-	-
Heterogeneity in the Effectiveness of Non-pharmaceutical Interventions During the First SARS-CoV2 Wave in the United States	2021	Pan, W. K.', 'Fernández, D.', 'Tyrovolas, S.', 'Iago, G. V.', 'Dasgupta, R. R.', 'Zaitchik, B. F.', 'Lantos, P. M.', 'Woods, C. W.	10.3389/fpubh.2021.754696	Observational	United States	doubling time;deaths	pacific dt ns;mountain dt ns;north central dt ns;south central dt pos;south atlantic dt pos;mid atlantic/new england dt pos;pacific d ns;mountain d ns;north central d neg;south central d pos;south atlantic d ns;mid atlantic/new england d pos;whole country dt pos;whole country dt pos	pacific dt pos;mountain dt ns;north central dt neg;south central dt pos;south atlantic dt pos;mid atlantic/new england dt pos;pacific d ns;mountain d ns;north central d ns;south central d pos;south atlantic d pos;mid atlantic/new england d ns;whole country dt pos;whole country dt pos	-	pacific dt ns;mountain dt ns;north central dt pos;south central dt ns;south atlantic dt pos;mid atlantic/new england dt ns;pacific d ns;mountain d neg;north central d ns;south central d ns;south atlantic d pos;mid atlantic/new england d ns	-	-
Machine Learning-Aided Causal Inference Framework for Environmental Data Analysis: A COVID-19 Case Study	2021	Kang, Q.', 'Song, X.', 'Xin, X.', 'Chen, B.', 'Chen, Y.', 'Ye, X.', 'Zhang, B.	10.1021/acs.est.1c02204	Observational	China	cases	cluster2 spreading pos;cluster2 postpeak ns;cluster3 spreading ns	cluster1 postpeak ns;cluster2 postpeak ns;cluster3 overall ns;cluster3 spreading ns	-	-	-	-
The heterogeneous regional effect of mobility on Coronavirus spread	2022	Amoedo, J. M.', 'Atrio-Lema, Y.', 'Sánchez-Carreira, M. D. C.', 'Neira, I.	10.1140/epjs/s11734-022-00533-6	Observational	Spain	cases	-	-	ns	neg	-	-
Predicting the effective reproduction number of COVID-19: inference using human mobility, temperature, and risk awareness	2021	Jung, S. M.', 'Endo, A.', 'Akhmetzhanov, A. R.', 'Nishiura, H.	10.1016/j.ijid.2021.10.007	Observational	Japan	cases	mod2 neg;mod3 neg	-	-	-	-	-
Assessment of interrelationship between meteorology, air quality and COVID 19 cases in Gujarat state	2022	Simret, T. A.', 'Gupta, A.	10.1016/j.matpr.2021.12.168	Observational	India	cases;deaths	Ahmedabad India cases ns;Ahmedabad India death ns;Gandhinagar India cases neg;Gandhinagar India death neg;Valsad India cases neg;Valsad India deaths neg	-	Ahmedabad India cases pos;Ahmedabad India death ns;Gandhinagar India cases ns;Gandhinagar India death ns;Valsad India cases neg;Valsad India deaths neg	-	-	-
Mobility in blue-green spaces does not predict COVID-19 transmission: A global analysis	2021	Venter, Z. S.', 'Sadilek, A.', 'Stanton, C.', 'Barton, D. N.', 'Aunan, K.', 'Chowdhury, S.', 'Schneider, A.', 'Iacus, S. M.	10.3390/ijerph182312567	Observational	na	growth rate	HI pre june 2020 pos;HI post june 2020 neg;MI pre june 2020 ns;MI post june 2020 ns;LI pre june 2020 ns;LI post june 2020 pos	HI pre june 2020 ns;HI post june 2020 ns;MI pre june 2020 ns;MI post june 2020 ns;LI pre june 2020 ns;LI post june 2020 ns	HI pre june 2020 ns;HI post june 2020 ns;MI pre june 2020 neg;MI post june 2020 ns;LI pre june 2020 ns;LI post june 2020 ns	HI pre june 2020 neg;HI post june 2020 neg;MI pre june 2020 neg;MI post june 2020 neg;LI pre june 2020 ns;LI post june 2020 ns	-	-
Home alone? Effect of weather-induced behaviour on spread of SARS-CoV-2 in Germany	2021	Yakubenko, S.	10.1016/j.ehb.2021.100998	Observational	Germany	growth rate	mod1 neg;mod2 neg;mod3 neg;mod4 neg;mod5 neg	-	-	-	-	-
Impact of heat index and ultraviolet index on covid-19 in major cities of pakistan	2021	Adnan, S.', 'Hanif, M.', 'Khan, A. H.', 'Latif, M.', 'Ullah, K.', 'Bashir, F.', 'Kamil, S.', 'Haider, S.	10.1097/JOM.0000000000002039	Observational	Pakistan	reproduction number;doubling time;growth rate	Karachi Pakistan r0 neg;Karachi Pakistan td neg;Lahore Pakistan r0 neg;Lahore Pakistan td neg;Peshawar Pakistan r0 neg;Peshawar Pakistan td neg;Lahore Pakistan gr neg;Peshawar Pakistan gr neg;Peshawar Pakistan gr neg	-	-	Karachi Pakistan r0 neg;Karachi Pakistan td neg;Lahore Pakistan r0 neg;Lahore Pakistan td neg;Peshawar Pakistan r0 neg;Peshawar Pakistan td neg;Lahore Pakistan gr neg;Peshawar Pakistan gr neg;Peshawar Pakistan gr neg	-	-
Estimating the impact of indoor relative humidity on SARS-CoV-2 airborne transmission risk using a new modification of the Wells-Riley model	2021	Aganovic, A.', 'Bi, Y.', 'Cao, G.', 'Drangsholt, F.', 'Kurnitski, J.', 'Wargocki, P.	10.1016/j.buildenv.2021.108278	Experimental	na	risk of infection	-	var;var;var;var;var;var;var;var;var;var;var;var;var;var;var;var;var;var;var;var;var;var;var;var;var;var;var;var;var;var;var;var;var;var;var;var;var;var;var;var;var;var;var;var;var;var;var;var;var;var;var;var;var;var	-	-	-	-
A city-level analysis of PM(2.5) pollution, climate and COVID-19 early spread in Spain	2022	Briz-Redón, Á', 'Belenguer-Sapiña, C.', 'Serrano-Aroca, Á	10.1007/s40201-022-00786-2	Observational	Spain	cases	Bilbao Spain lag0 ns;Madrid Spain lag0 ns;San Sebastián Spain lag0 ns;Santiago de Compostela lag0 ns;Valladolid Spain lag0 ns;Vigo Spain lag0 ns;Vitoria Spain lag0 ns;Bilbao Spain lag7 ns;Madrid Spain lag7 ns;San Sebastián Spain lag7 ns;Santiago de Compostela lag7 ns;Valladolid Spain lag7 ns;Vigo Spain lag7 ns;Vitoria Spain lag7 ns;Bilbao Spain lag14 ns;Madrid Spain lag14 ns;San Sebastián Spain l…	-	Bilbao Spain lag0 ns;Madrid Spain lag0 ns;San Sebastián Spain lag0 ns;Santiago de Compostela lag0 ns;Valladolid Spain lag0 ns;Vigo Spain lag0 ns;Vitoria Spain lag0 ns;Bilbao Spain lag7 ns;Madrid Spain lag7 ns;San Sebastián Spain lag7 ns;Santiago de Compostela lag7 ns;Valladolid Spain lag7 ns;Vigo Spain lag7 ns;Vitoria Spain lag7 ns;Bilbao Spain lag14 ns;Madrid Spain lag14 ns;San Sebastián Spain l…	Bilbao Spain lag0 ns;Madrid Spain lag0 ns;San Sebastián Spain lag0 ns;Santiago de Compostela lag0 ns;Valladolid Spain lag0 ns;Vigo Spain lag0 ns;Vitoria Spain lag0 ns;Bilbao Spain lag7 ns;Madrid Spain lag7 ns;San Sebastián Spain lag7 ns;Santiago de Compostela lag7 ns;Valladolid Spain lag7 ns;Vigo Spain lag7 ns;Vitoria Spain lag7 ns;Bilbao Spain lag14 ns;Madrid Spain lag14 ns;San Sebastián Spain l…	Bilbao Spain lag0 ns;Madrid Spain lag0 ns;San Sebastián Spain lag0 ns;Santiago de Compostela lag0 ns;Valladolid Spain lag0 ns;Vigo Spain lag0 ns;Vitoria Spain lag0 ns;Bilbao Spain lag7 ns;Madrid Spain lag7 ns;San Sebastián Spain lag7 ns;Santiago de Compostela lag7 ns;Valladolid Spain lag7 ns;Vigo Spain lag7 ns;Vitoria lag7 ns;Bilbao Spain lag14 ns;Madrid Spain lag14 ns;San Sebastián Spain lag14 n…	Bilbao Spain lag0 ns;Madrid Spain lag0 ns;San Sebastián Spain lag0 ns;Santiago de Compostela lag0 ns;Valladolid Spain lag0 ns;Vigo Spain lag0 ns;Vitoria Spain lag0 ns;Bilbao Spain lag7 ns;Madrid Spain lag7 ns;San Sebastián Spain lag7 ns;Santiago de Compostela lag7 ns;Valladolid Spain lag7 ns;Vigo Spain lag7 ns;Vitoria Spain lag7 ns;Bilbao Spain lag14 ns;Madrid Spain lag14 ns;San Sebastián Spain l…
A two-layer nested heterogeneous ensemble learning predictive method for COVID-19 mortality	2021	Cui, S.', 'Wang, Y.', 'Wang, D.', 'Sai, Q.', 'Huang, Z.', 'Cheng, T. C. E.	10.1016/j.asoc.2021.107946	Observational	na	cases;deaths	temp low cas ns;temp high cas ns;temp avg cas ns;temp low mor ns;temp high mor ns;temp avg mor ns	hum low cas ns;hum high cas ns;hum avg cas ns;hum low mor ns;hum high mor ns;hum avg mor ns	wind low cas ns;wind high cas ns;wind avg cas ns;wind low mor ns;wind high mor ns;wind avg mor ns	-	-	ap low cas ns;ap high cas ns;ap avg cas ns;ap low mor ns;ap high mor ns;ap avg mor ns
COVID-19 deaths: Which explanatory variables matter the most?	2022	Riley, P.', 'Riley, A.', 'Turtle, J.', 'Ben-Nun, M.	10.1371/journal.pone.0266330	Observational	United States	deaths	average annual ns;average spring ns	rel hum morning ns;rel hum afternoon ns;average ns	-	ns	average annual pos;average spring neg	-
Investigation of superspreading COVID-19 outbreak events in meat and poultry processing plants in Germany: A cross-sectional study	2021	Pokora, R.', 'Kutschbach, S.', 'Weigl, M.', 'Braun, D.', 'Epple, A.', 'Lorenz, E.', 'Grund, S.', 'Hecht, J.', 'Hollich, H.', 'Rietschel, P.', 'Schneider, F.', 'Sohmen, R.', 'Taylor, K.', 'Dienstbuehl, I.	10.1371/journal.pone.0242456	Observational	Germany	cases	overall ns;regular workers ns;temp and contract ns	-	-	-	-	-
Impact of PM2.5 concentration, weather and population on COVID-19 morbidity and mortality in Baghdad and Kuwait cities	2022	Halos, S. H.', 'Al-Dousari, A.', 'Anwer, G. R.', 'Anwer, A. R.	10.1007/s40808-021-01300-7	Observational	Afghanistan;Kuwait	cases;deaths	Baghdad Afghanistan cases pos;Baghdad Afghanistan deaths pos;Baghdad Afghanistan cumulative c pos; Baghdad Afghanistan cumulative d pos;Kuwait cases pos;Kuwait deaths pos;Kuwait cumulative c pos;Kuwait cumulative d pos	Baghdad Afghanistan cases neg;Baghdad Afghanistan deaths neg;Baghdad Afghanistan cumulative c neg; Baghdad Afghanistan cumulative d neg;Kuwait cases neg;Kuwait deaths neg;Kuwait cumulative c neg;Kuwait cumulative d neg	Baghdad Afghanistan cases pos;Baghdad Afghanistan deaths pos;Baghdad Afghanistan cumulative c neg; Baghdad Afghanistan cumulative d pos;Kuwait cases pos;Kuwait deaths pos;Kuwait cumulative c pos;Kuwait cumulative d pos	-	-	-
Association between short-term exposure to air pollution and COVID-19 hospital admission/mortality during warm seasons	2021	Khorsandi, B.', 'Farzad, K.', 'Tahriri, H.', 'Maknoon, R.	10.1007/s10661-021-09210-y	Observational	Iran	cases;deaths	Tehran Iran cas march pos;Tehran Iran cas june ns;Tehran Iran cas july pos; Tehran Iran cas august pos;Tehran Iran hos march ns;Tehran Iran hos june ns;Tehran Iran hos july pos; Tehran Iran hos august pos	Tehran Iran cas march ns;Tehran Iran cas april ns;Tehran Iran cas may ns;Tehran Iran cas june pos;Tehran Iran cas july ns; Tehran Iran cas august ns;Tehran Iran hos march ns;Tehran Iran hos april ns;Tehran Iran hos may ns;Tehran Iran hos june ns;Tehran Iran hos july ns; Tehran Iran hos august ns	-	-	-	-
Effect of Seasonal Land Surface Temperature Variation on COVID-19 Infection Rate: A Google Earth Engine-Based Remote Sensing Approach	2022	Nafiz Rahaman, S.', 'Shehzad, T.', 'Sultana, M.	10.1177/11786302221131467	Observational	Bangladesh	cases	Barisal Bangladesh mean lst ns;Barisal Bangladesh max lst pos; Barisal Bangladesh min lst ns;Chittagong Bangladesh mean lst pos;Chittagong Bangladesh max lst ns;Chittagong Bangladesh ns;Dhaka Bangladesh mean lst ns; Dhaka Bangladesh max lst ns; Dhaka Bangladesh min lst ns;Khulna Bangladesh mean lst pos; Khulna Bangladesh max lst pos; Khulna Bangladesh min lst ns; Mymensingh Bangladesh mean lst po…	-	-	-	-	-
Severity of the COVID-19 pandemic in India	2021	Imai, K. S.', 'Kaicker, N.', 'Gaiha, R.	10.1111/rode.12779	Observational	India	cumulative severity ratio;cases	mod1 week cas pos;mod2 week cas pos;mod3 week cas pos;mod4 week cas pos;mod1 mon cas pos;mod2 mon cas pos;mod3 mon cas pos; mod 4 mon cas pos;mod1 week csr ns;mod2 week csr ns;mod3 week csr ns;mod4 week csr ns;mod1 mon csr ns;mod2 mon csr pos;mod3 mon csr pos; mod 4 mon csr ns	-	-	-	mod1 week cas pos;mod2 week cas pos;mod3 week cas pos;mod4 week cas pos;mod1 mon cas pos;mod2 mon cas pos;mod3 mon cas pos; mod 4 mon cas pos;mod1 week csr ns;mod2 week csr ns;mod3 week csr ns;mod4 week csr ns;mod1 mon csr ns;mod2 mon csr ns;mod3 mon csr neg; mod 4 mon csr neg	-
Inequality, public health, and COVID-19: an analysis of the Spanish case by municipalities	2023	Amate-Fortes, I.', 'Guarnido-Rueda, A.	10.1007/s10198-022-01455-9	Observational	Spain	cases;deaths	Inc pcc gini neg;inc pcc atk neg;inc pcc 8020 neg;inc pcc t1 neg;inc pcc t01 neg;Mor pcc gini neg;mor pcc atk neg;mor pcc 8020 neg;mor pcc t1 neg;mor pcc t01 neg;Mor hos gini neg;mor hos atk neg;mor hos 8020 neg;mor hos t1 neg;mor hos t01 neg	-	-	-	-	-
Exploring the impact of air pollution on COVID-19 admitted cases: Evidence from vector error correction model (VECM) approach in explaining the relationship between air pollutants towards COVID-19 cases in Kuwait	2022	Alsaber, A. R.', 'Setiya, P.', 'Al-Sultan, A. T.', 'Pan, J.	10.1007/s42081-022-00165-z	Observational	Kuwait	cases	pos	neg	wind direction pos;wind speed ns	-	-	-
Modeling the impact of indoor relative humidity on the infection risk of five respiratory airborne viruses	2022	Aganovic, A.', 'Bi, Y.', 'Cao, G.', 'Kurnitski, J.', 'Wargocki, P.	10.1038/s41598-022-15703-8	Experimental	na	infection risk	-	vent1 time1 cm1 var;vent2 time1 cm1 var;vent3 time 1 cm1 var;vent1 time2 cm1 var;vent2 time2 cm1 var;vent3 time 2 cm1 var;vent1 time1 cm2 var;vent2 time1 cm2 var;vent3 time 1 cm2 var;vent1 time2 cm2 var;vent2 time2 cm2 var;vent3 time 2 cm2 var	-	-	-	-
Implications of monsoon season and UVB radiation for COVID-19 in India	2021	Moozhipurath, R. K.', 'Kraft, L.	10.1038/s41598-021-82443-6	Observational	India	deaths	-	-	-	neg mod1;neg mod3; neg mod4	-	-
Pan-African evolution of within- And between-country COVID-19 dynamics	2021	Ssentongo, P.', 'Fronterre, C.', 'Geronimo, A.', 'Greybush, S. J.', 'Mbabazi, P. K.', 'Muvawala, J.', 'Nahalamba, S. B.', 'Omadi, P. O.', 'Opar, B. T.', 'Sinnar, S. A.', 'Wang, Y.', 'Whalen, A. J.', 'Held, L.', 'Jewell, C.', 'Muwanguzi, A. J. B.', 'Greatrex, H.', 'Norton, M. M.', 'Diggle, P. J.', 'Schiff, S. J.	10.1073/pnas.2026664118	Observational	Continent - no separate associations reported	cases	pos	neg	-	-	ns	-
Spatiotemporal cluster analysis of COVID-19 and its relationship with environmental factors at the city level in mainland China	2021	Yang, S. Q.', 'Fang, Z. G.', 'Lv, C. X.', 'An, S. Y.', 'Guan, P.', 'Huang, D. S.', 'Wu, W.	10.1007/s11356-021-16600-9	Observational	China	cases	neg	pos	-	-	-	-
COVID-19, green space exposure, and mask mandates	2022	Grigsby-Toussaint, D. S.', 'Shin, J. C.	10.1016/j.scitotenv.2022.155302	Observational	United States	cases	pos	pos	neg	-	-	-
Correlating dynamic climate conditions and socioeconomic-governmental factors to spatiotemporal spread of COVID-19 via semantic segmentation deep learning analysis	2021	Chew, A. W. Z.', 'Wang, Y.', 'Zhang, L.	10.1016/j.scs.2021.103231	Observational	World	cases	neg	-	-	cloud fraction neg;cloud optical thickness neg;cloud particle radius neg	-	-
Autumn COVID-19 surge dates in Europe correlated to latitudes, not to temperature-humidity, pointing to vitamin D as contributing factor	2021	Walrand, S.	10.1038/s41598-021-81419-w	Observational	Greece;Portugal;Spain;Bulgaria;Italy;Serbia;Croatia;Slovenia;Switzerland;France;Austria;Belgium;Germany;Netherlands;United Kingdom;Russia;Sweden;Finland	surge date	ns	ns	-	neg	-	-
Impacts of socio-economic determinants, spatial distance and climate factors on the confirmed cases and deaths of COVID-19 in China	2021	Yang, X. D.', 'Su, X. Y.', 'Li, H. L.', 'Ma, R. F.', 'Qi, F. J.', 'Cao, Y. E.	10.1371/journal.pone.0255229	Observational	China	cases;deaths	Hubei China cases baseline model ns;China cases time-delay model ns;Other provinces China cases baseline model pos;other provinces China cases time-delay model pos;Hubei China deaths baseline model ns;China deaths time-delay model ns;Other provinces China deaths baseline model ns;other provinces China deaths time-delay model ns	Hubei China cases baseline model ns;China cases time-delay model ns;Other provinces China cases baseline model neg;other provinces China cases time-delay model neg;Hubei China deaths baseline model ns;China deaths time-delay model ns;Other provinces China deaths baseline model ns;other provinces China deaths time-delay model ns	-	Hubei China cases baseline model ns;China cases time-delay model ns;Other provinces China cases baseline model pos;other provinces China cases time-delay model pos;Hubei China deaths baseline model ns;China deaths time-delay model ns;Other provinces China deaths baseline model ns;other provinces China deaths time-delay model ns	-	-
Timing of exposure is critical in a highly sensitive model of SARS-CoV-2 transmission	2022	Ganti, K.', 'Ferreri, L. M.', 'Lee, C. Y.', 'Bair, C. R.', 'Delima, G. K.', 'Holmes, K. E.', 'Suthar, M. S.', 'Lowen, A. C.	10.1371/journal.ppat.1010181	Experimental	na	plaque-forming units	pos	pos	-	-	-	-
Modeling the effect of temperature and relative humidity on exposure to SARS-CoV-2 in a mechanically ventilated room	2022	Foat, T. G.', 'Higgins, B.', 'Abbs, C.', 'Maishman, T.', 'Coldrick, S.', 'Kelsey, A.', 'Ivings, M. J.', 'Parker, S. T.', 'Noakes, C. J.	10.1111/ina.13146	Experimental	na	rna exposure	var	var	-	-	-	-
Impact of wind speed and air pollution on COVID-19 transmission in Pakistan	2021	Ali, Q.', 'Raza, A.', 'Saghir, S.', 'Khan, M. T. I.	10.1007/s13762-021-03219-z	Observational	Pakistan	cases;infection rate	-	-	Spearman cases Punjab Pakistan pos;spearman cases Sindh Pakistan pos; spearman cases Khyber Pakhtunkhwa Pakistan pos; spearman cases Islamabad Pakistan ns;spearman cases Pakistan pos;Kendall cases Punjab Pakistan pos;kendall cases Sindh Pakistan pos; kendall cases Khyber Pakhtunkhwa Pakistan pos; kendall cases Islamabad Pakistan ns;kendall cases Pakistan pos;Spearman IR Punjab Pakistan pos;spearm…	-	-	-
SARS-CoV-2 detection in hospital indoor environments, NW Iran	2022	Mohammadi, A.', 'Soleimani, A.', 'Abdolahnejad, A.', 'Ahmed, M.', 'Akther, T.', 'Nemati-Mansour, S.', 'Raeghi, S.', 'Rashedi, G. H.', 'Miri, M.	10.1016/j.apr.2022.101511	Observational	Iran	positive air samples	ns Maragheh Iran	-	-	-	-	-
Effects of Environmental Factors on Severity and Mortality of COVID-19	2020	Kifer, D.', 'Bugada, D.', 'Villar-Garcia, J.', 'Gudelj, I.', 'Menni, C.', 'Sudre, C.', 'Vučković, F.', 'Ugrina, I.', 'Lorini, L. F.', 'Posso, M.', 'Bettinelli, S.', 'Ughi, N.', 'Maloberti, A.', 'Epis, O.', 'Giannattasio, C.', 'Rossetti, C.', 'Kalogjera, L.', 'Peršec, J.', 'Ollivere, L.', 'Ollivere, B. J.', 'Yan, H.', 'Cai, T.', 'Aithal, G. P.', 'Steves, C. J.', 'Kantele, A.', 'Kajova, M.', 'Vapal…	10.3389/fmed.2020.607786	Observational	Spain;Italy;Germany;United Kingdom;Poland;Croatia	mortality risk	neg Barcelona Spain;neg Bergamo Italy;neg Coburg Germany;neg Milan Italy;ns Nottingham United Kingdom;ns Warsaw Poland;ns Zagreb Croatia	-	-	-	-	-
Altitude conditions seem to determine the evolution of COVID-19 in Brazil	2021	Fernandes, J. S. C.', 'da Silva, R. S.', 'Silva, A. C.', 'Villela, D. C.', 'Mendonça, V. A.', 'Lacerda, A. C. R.	10.1038/s41598-021-83971-x	Observational	Brazil	cases;deaths	-	pos all ri; pos all rdr	-	-	-	-
Air pollution and meteorology as risk factors for COVID-19 death in a cohort from Southern California	2023	Jerrett, M.', 'Nau, C. L.', 'Young, D. R.', 'Butler, R. K.', 'Batteate, C. M.', 'Su, J.', 'Burnett, R. T.', 'Kleeman, M. J.	10.1016/j.envint.2022.107675	Observational	United States	deaths	neg California United States (HR = 0.92, 95 % CI 0.89, 0.95)	neg California United States (HR = 0.82, 95 % CI 0.78, 0.86)	-	-	-	-
Seasonal stability of sars-cov-2 in biological fluids	2021	Kwon, T.', 'Gaudreault, N. N.', 'Richt, J. A.	10.3390/pathogens10050540	Experimental	na	half life	neg (mucus liq neg;sputum liq neg;saliva liq neg;tears liq neg;urine liq neg;blood liq neg;semen liq neg;mucus sur neg;sputum sur neg;saliva sur neg;tears sur neg;blood sur neg;semen sur neg)	ns	-	-	-	-
The Stability of an Isolate of the SARS-CoV-2 B.1.1.7 Lineage in Aerosols Is Similar to 3 Earlier Isolates	2021	Schuit, M.', 'Biryukov, J.', 'Beck, K.', 'Yolitz, J.', 'Bohannon, J.', 'Weaver, W.', 'Miller, D.', 'Holland, B.', 'Krause, M.', 'Freeburger, D.', 'Williams, G.', 'Wood, S.', 'Graham, A.', 'Rosovitz, M. J.', 'Bazinet, A.', 'Phillips, A.', 'Lovett, S.', 'Garcia, K.', 'Abbott, E.', 'Wahl, V.', 'Ratnesar-Shumate, S.', 'Dabisch, P.	10.1093/infdis/jiab171	Experimental	na	decay rate (constant)	neg (Temperature (P = .0344) and simulated sunlight (P < .0001) were both significant factors affecting decay, but the interaction of these factors was not significant (P = .3639). In darkness, increasing temperature from 10 to 30°C resulted in an increase in mean kInfectivity values from 0.001 ± 0.008 min−1 to 0.029 ± 0.006 min−1. In simulated sunlight, the same increase in temperature increased…	pos (he mean kInfectivity value at all relative humidities in darkness was 0.005 ± 0.011 min−1. In mid-intensity simulated sunlight and 45% relative humidity, the mean kInfectivity value was 0.155 ± 0.060 min−1. The mean kInfectivity value increased to 0.202 ± 0.064 min−1 in full-intensity simulated sunlight at 20% relative humidity, but was only 0.141 ± 0.045 min−1 at 70% relative humidity. The …	-	neg (decay constant is almost 0 in darkness at all levels of humidity and temperature)	-	-
The dynamics of SARS-CoV-2 infectivity with changes in aerosol microenvironment	2022	Oswin, H. P.', 'Haddrell, A. E.', 'Otero-Fernandez, M.', 'Mann, J. F. S.', 'Cogan, T. A.', 'Hilditch, T. G.', 'Tian, J.', 'Hardy, D. A.', 'Hill, D. J.', 'Finn, A.', 'Davidson, A. D.', 'Reid, J. P.	10.1073/pnas.2200109119	Experimental	na	infectivity	-	pos	-	-	-	-
Beyond virology: environmental constraints of the first wave of COVID-19 cases in Italy	2021	Mulder, C.', 'Conti, E.', 'Saccone, S.', 'Federico, C.	10.1007/s11356-021-12878-x	Observational	Italy	cases	Italy neg	-	-	Italy neg	Italy pos	-
